# Supplementary material for: The HSP90-MYC-CDK9 network drives therapeutic resistance in mantle cell lymphoma
Source: Exp Hematol Oncol. 2024 Feb 7;13:14. doi: 10.1186/s40164-024-00484-9 (PMC10848414; doi:10.1186/s40164-024-00484-9)
Supplement: Supplementary file 2 — Additional file 2. Patient characteristics. The table provides information on patient characteristics, such as age, sex, Splenomegaly, ki67, p53 deletion. [file 40164_2024_484_MOESM2_ESM.xlsx]

## Sheet: Pt characteristics
Supplemental Table S2. Patient characteristics
Patient	Age	Sex	Splenomegaly	Ki67	P53 deletion	Cyclin D1	Myc Rearrangement	Karyotyping	BTKi treatment	CAR-T treatment
Patient A	55	M	Yes	0.9	Negative	Positive	Negative	Complex	Relapsed post ibrutinib	Relapsed to CAR-T
Patient B	69	F	22cm	0.2	ND	Positive	Negative	Complex	Relapsed post ibrutinib	not treated
Patient C	52	M	No	0.2	Negative	Positive	Negative	Normal	Fast responder to ibrutinib	not treated
Patient D	45	F	No	0.2	Negative	Positive	Negative	Simple	Fast responder to ibrutinib	not treated
Patient E	59	M	27cm	ND	Negative	Positive	Negative	Normal	Refractory to ibrutinib	not treated
Patient F	69	M	No	0.8	ND	Positive	Negative	Normal	Relapsed post ibrutinib	Relapsed to CAR-T
Patient G	67	M	No	ND	Negative	Positive	Negative	Complex	Refractory to ibrutinib	Relapsed to CAR-T
Patient H	74	M	No	0.7	ND	Positive	Negative	NA	Relapsed post ibrutinib	Sensitive to CAR-T
Patient I	72	M	Yes	High	ND	Positive	ND	Simple	Relapsed post ibrutinib	Sensitive to CAR-T
Patient J	52	M	No	40-50%	ND	Positive	ND	Normal	Relapsed post ibrutinib	Sensitive to CAR-T
Patient K	70	M	No	0.6	Negative	Positive	ND	Complex	Relapsed post acalabrutinib	Sensitive to CAR-T
Patient L	62	M	No	80-90%	Negative	Positive	ND	Complex	Refractory to ibrutinib	Relapsed to CAR-T
Patient M	70	M	No	0.6	Negative	Positive	Positive	Complex	Relapsed post ibrutinib	Relapsed to CAR-T
Patient N	74	M	No	ND	Negative	Positive	Negative	Normal	Relapsed post ibrutinib	Sensitive to CAR-T
Patient O	58	M	Yes	0.1	Negative	Positive	Negative	Normal	Refractory to ibrutinib	Sensitive to CAR-T
Patient P	58	M	Yes	0.4	ND	Positive	ND	Simple	Refractory to ibrutinib	Sensitive to CAR-T
Patient Q	65	M	No	0.95	Gain	Positive	ND	Complex	Refractory to ibrutinib	Sensitive to CAR-T
Patient R	53	M	No	20-30%	ND	Positive	ND	Normal	Relapsed post ibrutinib	Refractory to CAR-T
Patient S	66	M	No	0.7	Negative	Positive	ND	Complex	Relapsed post acalabrutinib	Sensitive to CAR-T
Patient V	54	M	21cm	ND	0.9	Positive	0.925	Complex	Fast responder to ibrutinib	not treated
Patient W	67	M	37cm	70-80%	ND	Positive	ND	Complex	Relapsed post ibrutinib	not treated
Patient X	54	M	28.7cm	>30%	ND	Positive	Negative	Normal	Slow responder to ibrutinib	not treated
Patient Y	63	F	NA	1	Negative	Negative	Positive	Complex	Refractory to ibrutinib	not treated
Patient Z	82	M	No	ND	0.78	Positive	Negative	Normal	Slow responder to ibrutinib	not treated
Patient AA	60	M	no	0.3	Tetrasomy 17	Positive	MYC Tetrasomy	Normal	Slow responder to ibrutinib	not treated
