# Supplementary material for: The HSP90-MYC-CDK9 network drives therapeutic resistance in mantle cell lymphoma
Source: Exp Hematol Oncol. 2024 Feb 7;13:14. doi: 10.1186/s40164-024-00484-9 (PMC10848414; doi:10.1186/s40164-024-00484-9)
Supplement: Supplementary file 3 — Additional file 3. Outcome_specific_DEG. This file lists the results from the mixed model identifying genes with specific expression in each clincal outcome. [file 40164_2024_484_MOESM3_ESM.xlsx]

## Sheet: Information
This file contains the results from the mixed model identifying genes with specific expression in each clincial outcome.
Gene	Gene symbol
Coefficient	coefficients for each outcome compared to normal samples
T statistic	t statistic
P-value	p-values

## Sheet: Dual-R_specific
Gene	Coefficient				t statistic				P-value
	Dual-R	BTKi-R	BTKi-Fast	BTKi-Slow	Dual-R	BTKi-R	BTKi-Fast	BTKi-Slow	Dual-R	BTKi-R	BTKi-Fast	BTKi-Slow
GALNT8	0.445658	0.0188131	0.00458639	0.00768025	8.70547	0.373839	0.0940562	0.155769	5.57547e-06	0.708529	0.925066	0.879314
PRPF19	0.956257	0.530908	0.240595	0.231725	12.3649	7.16017	3.30874	3.13052	2.20304e-07	8.36267e-13	0.000938988	0.0106811
THAP4	0.902324	0.229796	0.14466	0.205231	8.906	2.43464	1.55087	2.12911	4.54729e-06	0.0149162	0.120949	0.05911
RRP15	0.738519	0.283271	0.146947	0.375006	10.3248	4.0883	2.1701	5.4636	1.185e-06	4.36395e-05	0.0300118	0.000275528
ZNRD1	0.947653	0.111323	-0.0656312	0.0530078	6.33124	0.823919	-0.48797	0.37412	8.55611e-05	0.409996	0.625577	0.716126
MARC2	0.522221	-0.0145499	-0.0430823	-0.0300807	5.67129	-0.17048	-0.510164	-0.343674	0.000206301	0.864635	0.609943	0.738208
MRPS26	1.00816	0.491488	0.0920294	0.244932	8.40057	4.46532	0.842903	2.15091	7.65617e-06	8.0428e-06	0.399294	0.0569766
DMC1	0.37736	-0.0109995	0.0301283	-0.0124407	5.85217	-0.174257	0.490865	-0.200512	0.000161136	0.861666	0.623528	0.8451
RUVBL2	1.07431	0.50048	0.132515	0.337602	8.52432	4.34622	1.15911	2.82482	6.72434e-06	1.39248e-05	0.246426	0.0180111
ZNF229	0.269211	0.024405	0.0136858	0.0163168	5.92714	0.548772	0.31653	0.373335	0.00014564	0.583168	0.751604	0.716692
EFEMP2	0.259382	0.0090504	0.0181773	0.0037963	5.65093	0.201599	0.416178	0.0859752	0.00021218	0.840233	0.677285	0.933183
NDRG4	0.289618	0.0233993	0.00646082	-4.16406e-05	5.58194	0.464354	0.13133	-0.000835804	0.000233475	0.642399	0.895516	0.99935
WDR46	0.860652	0.487232	0.225245	0.416427	9.95385	5.9457	2.79363	5.04497	1.65837e-06	2.80274e-09	0.00521741	0.000502945
FADD	0.964217	0.15326	0.0445837	0.137792	6.12591	1.08114	0.315797	0.925103	0.000111808	0.279648	0.75216	0.376697
ZNF730	0.575576	0.0361595	0.0711013	0.0514732	5.92815	0.398636	0.793732	0.556933	0.000145443	0.690166	0.427362	0.589819
ESF1	0.787021	0.357818	0.269682	0.39548	9.63085	4.58847	3.52149	5.06177	2.24141e-06	4.49474e-06	0.000430179	0.000490704
SNRPB	0.895783	0.39171	0.04004	0.113802	6.68813	3.2143	0.330628	0.896571	5.4443e-05	0.00130991	0.740929	0.391021
TECR	0.887349	0.514181	0.194443	0.371295	9.15193	5.66487	2.17035	4.02138	3.55894e-06	1.49341e-08	0.0299933	0.00243302
AF131216.5	0.295251	0.020297	0.00371114	0.00127336	5.3393	0.384423	0.0715851	0.0240818	0.000328574	0.700669	0.942933	0.981261
CHCHD1	1.22334	0.405046	0.184618	0.225364	6.84559	2.53402	1.15819	1.33387	4.48262e-05	0.0112845	0.2468	0.211828
ASB3	0.555244	0.0187602	0.0118653	0.0913681	5.57347	0.203452	0.130004	0.965097	0.000236245	0.838784	0.896565	0.357255
ZC3HC1	0.536539	0.216569	0.102263	0.175123	7.46549	3.11164	1.5033	2.53952	2.14634e-05	0.00186334	0.132778	0.0293873
CLUAP1	0.429838	0.138716	0.0816621	0.0157085	6.13594	2.03742	1.22895	0.233484	0.000110343	0.0416223	0.219106	0.820095
ITPA	1.08913	0.548722	0.264632	0.345774	8.05823	4.464	2.16619	2.69969	1.10496e-05	8.09233e-06	0.0303097	0.0223254
ICAM1	0.448442	0.175397	-0.0317283	-0.0136953	5.4409	2.23732	-0.411742	-0.173921	0.000284482	0.0252771	0.680534	0.865398
FDFT1	1.03539	0.364215	0.0144419	0.266477	6.31822	2.47436	0.098464	1.719	8.70113e-05	0.0133565	0.921565	0.11636
PXMP2	0.800999	0.323746	0.137336	0.192761	6.90905	3.0321	1.29795	1.75109	4.14841e-05	0.00243201	0.194321	0.110485
NOC3L	0.918601	0.264547	0.10519	0.138553	6.02217	1.92167	0.767565	0.95959	0.000128264	0.0546627	0.442756	0.359888
CARS	0.532836	0.309607	0.115936	0.217496	8.17755	4.851	1.8689	3.46856	9.71037e-06	1.23848e-06	0.0616525	0.00603559
E2F3	0.518805	0.139608	0.115198	0.11268	6.31113	1.78138	1.49638	1.43398	8.78113e-05	0.0748671	0.134573	0.182097
IPO7	0.51174	0.183181	0.129311	0.204116	7.29171	2.68575	1.94253	3.02839	2.62666e-05	0.00724323	0.0520883	0.0127121
PAAF1	0.63108	0.164683	-0.00784414	0.13629	5.67215	1.60118	-0.0770298	1.28931	0.000206059	0.109355	0.938601	0.226315
POLR1C	0.443523	0.110656	0.0730527	0.0632548	5.82651	1.50981	1.01773	0.8673	0.000166838	0.13111	0.308821	0.406108
FAM86C1	0.448797	0.122699	0.0669595	0.0839054	5.95444	1.70114	0.946097	1.16359	0.000140405	0.0889332	0.344112	0.271603
LAGE3	1.4875	0.362871	0.189733	0.345256	5.94949	1.64233	0.859487	1.46275	0.000141338	0.100539	0.390083	0.174243
DNAJC21	0.541337	0.223291	0.155641	0.223655	7.52213	3.20183	2.28399	3.2384	2.01109e-05	0.00136791	0.0223834	0.00889352
PDCD11	0.70462	0.26579	0.108846	0.16329	6.30115	2.57275	1.06397	1.53709	8.89516e-05	0.0100972	0.287355	0.155288
CWC22	0.63114	0.172516	0.166811	0.225579	6.69283	1.94688	1.90901	2.51017	5.41261e-05	0.0515642	0.0562769	0.0309036
REXO4	0.605706	0.31497	0.192638	0.211702	7.75154	4.19982	2.62007	2.82989	1.55061e-05	2.6839e-05	0.0087985	0.0178553
PDCL3	0.913123	0.320813	0.160623	0.433834	7.02583	2.70531	1.36387	3.52079	3.60175e-05	0.00683032	0.172625	0.00553112
ASPM	0.567144	0.161769	0.124709	0.0788622	5.82468	1.77438	1.38589	0.850491	0.000167252	0.0760172	0.165796	0.414952
MAK16	0.474743	0.107929	0.12139	0.170518	6.31793	1.48958	1.71148	2.36761	8.70429e-05	0.136351	0.0870087	0.0394376
NAA38	0.916745	0.107296	0.0284865	-0.0550463	4.61405	0.606156	0.161265	-0.293188	0.000959273	0.544419	0.871886	0.775373
MFAP1	0.95546	0.0625232	-0.016865	0.227726	4.89992	0.359596	-0.097213	1.23574	0.000623187	0.719153	0.922558	0.244796
RARS	0.724795	0.153937	-0.0340502	0.137908	5.04354	1.18192	-0.262854	1.0132	0.000504	0.237254	0.792666	0.334854
TRMT112	1.84572	1.12978	0.580051	0.804453	8.81869	6.07564	3.12447	4.06884	4.96709e-06	1.2593e-09	0.00178403	0.00225436
CUEDC2	0.945391	0.59078	0.155107	0.272659	7.20109	4.93838	1.30515	2.191	2.92236e-05	7.9468e-07	0.19186	0.0532457
NUP133	0.303207	0.0228902	-0.0292351	0.0774626	4.7618	0.366278	-0.482023	1.26353	0.000766468	0.714162	0.629795	0.23506
TTI2	0.516758	0.134583	0.0955726	0.177015	6.00523	1.64935	1.19059	2.15457	0.000131191	0.0990933	0.23383	0.0566261
GTPBP4	0.568604	0.164776	0.0530094	0.178659	5.76326	1.7856	0.581849	1.90192	0.000181841	0.074181	0.560676	0.0863486
SNRNP48	0.641698	0.279211	0.187709	0.214181	6.95057	3.2108	2.19031	2.43324	3.94442e-05	0.00132596	0.0285145	0.0352545
BNIP3	1.14422	0.109443	0.0854004	0.198074	4.91772	0.530946	0.41481	0.901489	0.000606909	0.595463	0.678286	0.388525
MRPS22	0.878116	0.293754	0.14373	0.228779	5.93561	2.19511	1.07942	1.63318	0.000143993	0.0281685	0.280414	0.13348
TTC1	1.19142	0.626525	0.258431	0.499126	7.43651	4.34619	1.79975	3.29261	2.21932e-05	1.39266e-05	0.0719172	0.00811412
FCHSD2	1.27609	0.289569	0.296318	0.292003	5.7083	1.46062	1.4967	1.38306	0.000196058	0.144136	0.134487	0.196746
TCEAL8	0.889192	0.43302	0.218001	0.376324	7.24068	3.84663	1.95204	3.22983	2.78897e-05	0.000120159	0.0509482	0.00902352
GALE	0.532741	0.105665	0.0934386	0.104592	5.2966	1.12551	1.0076	1.0926	0.000349239	0.260387	0.313661	0.300192
NOD2	0.212507	0.00667198	-0.0644276	-0.0507801	3.57387	0.116818	-1.15092	-0.891856	0.00506306	0.907005	0.249781	0.393424
FIS1	0.84383	0.34618	-0.02397	0.130898	5.21304	2.37712	-0.165236	0.854672	0.00039381	0.0174584	0.86876	0.41274
YWHAE	1.64577	0.703212	0.267447	0.500274	6.24905	3.02698	1.15201	2.01255	9.51698e-05	0.0024735	0.249332	0.0718679
NOL7	1.02509	0.286037	0.0486255	0.266972	5.31159	1.6614	0.283084	1.46366	0.000341832	0.0966502	0.777116	0.174
PAK1IP1	0.710868	0.276917	0.158344	0.295842	6.57307	2.76218	1.59631	2.8778	6.28743e-05	0.00574734	0.110438	0.0164475
IDH1-AS1	0.2688	0.0274904	0.0399694	0.0468618	4.87243	0.509753	0.761563	0.883131	0.000649251	0.610231	0.44633	0.397899
TRUB2	0.706087	0.364875	0.167109	0.323257	7.26727	4.00902	1.86048	3.49338	2.7031e-05	6.12131e-05	0.0628332	0.00579018
MT1F	1.06083	0.477277	0.190321	0.307285	6.23852	3.12876	1.25178	1.91063	9.64825e-05	0.00175821	0.210665	0.0851168
PFDN6	1.34154	0.690737	0.280808	0.608193	7.26466	4.18767	1.70673	3.48416	2.71138e-05	2.83145e-05	0.0878897	0.00588014
MALSU1	0.724695	0.347141	0.123106	0.273643	6.50252	3.36971	1.20693	2.58431	6.87339e-05	0.000754035	0.227476	0.0272143
CHML	0.919673	0.118362	0.175079	0.35164	5.51135	0.789806	1.1724	2.22771	0.000257657	0.429651	0.241053	0.0500367
CCDC137	0.67453	0.197629	-0.0495282	0.0706959	4.65546	1.50551	-0.379318	0.515182	0.000900527	0.132211	0.704456	0.617621
FAM174B	0.307717	0.0571221	0.0730933	0.0567115	5.16983	0.983041	1.29159	0.990914	0.000419209	0.3256	0.196517	0.345098
RRP1B	0.49423	0.142769	0.0580245	0.117464	5.2721	1.6192	0.667508	1.31461	0.000361721	0.105422	0.504456	0.21799
UBFD1	0.502689	0.306927	0.106948	0.186562	6.91838	4.36638	1.55607	2.67666	4.10162e-05	1.27015e-05	0.119709	0.0232257
BANF1	1.58397	1.02574	0.314867	0.534425	7.19419	5.25084	1.61413	2.56994	2.9463e-05	1.53096e-07	0.106516	0.0278933
BCDIN3D	0.453313	0.103624	0.00825487	0.0841619	4.75103	1.15908	0.0935672	0.926119	0.000779027	0.246438	0.925454	0.376194
RNLS	0.262201	0.0536053	0.0285465	0.00387147	4.50913	0.94168	0.515741	0.0691934	0.00112709	0.346369	0.606042	0.9462
MCAT	0.550726	0.26971	0.115322	0.147623	6.06905	3.14961	1.36717	1.70564	0.000120526	0.0016375	0.171589	0.118887
CPSF3	0.587625	0.293837	0.105544	0.266003	6.63128	3.50514	1.27899	3.14564	5.84453e-05	0.000457449	0.200917	0.0104098
SLC4A1	0.371363	-0.00144167	0.000141559	0.00655357	4.00523	-0.0170374	0.00168458	0.0745489	0.00249719	0.986407	0.998656	0.942044
DPM2	0.822333	0.43161	0.203271	0.358801	7.0348	4.0112	1.90607	3.23294	3.56314e-05	6.06504e-05	0.0566567	0.00897608
LYPLAL1	0.651298	0.234119	0.149787	0.178509	5.77186	2.24654	1.45136	1.66531	0.000179719	0.0246813	0.146698	0.126822
MEA1	0.984936	0.582948	0.170945	0.354495	6.72557	4.3992	1.29659	2.55632	5.19697e-05	1.09266e-05	0.19479	0.0285526
H2AFY2	0.539213	0.00655986	0.039699	0.0183155	4.15535	0.0556285	0.338679	0.148963	0.00196322	0.955638	0.734856	0.884544
MANF	0.823286	0.429365	0.124869	0.396264	6.77673	3.85296	1.12966	3.4375	4.87846e-05	0.000117096	0.258634	0.00635803
COMMD9	0.693463	0.395153	0.210506	0.323799	7.5404	4.56047	2.46535	3.69265	1.96944e-05	5.13686e-06	0.0136972	0.00415863
CHCHD4	0.5968	0.260793	0.0940009	0.211589	5.983	2.7988	1.0215	2.22843	0.000135141	0.00513459	0.30703	0.0499755
TGS1	0.656665	0.123595	0.161073	0.152499	5.21323	1.07225	1.408	1.27639	0.000393701	0.283623	0.159148	0.230664
OCIAD1	0.873005	0.56046	0.292121	0.402176	8.13352	5.63057	2.96636	3.94155	1.01827e-05	1.82252e-08	0.00301734	0.00276793
GCA	1.06658	0.430098	0.0778068	0.214727	5.26456	2.38373	0.432099	1.12165	0.000365657	0.0171484	0.665675	0.288221
PEF1	0.683416	0.396927	0.0593212	0.191819	5.97615	3.76362	0.567781	1.76616	0.000136384	0.000167991	0.57019	0.107822
ZNF691	0.335333	0.0695127	0.0329173	0.064544	4.76617	1.02154	0.494699	0.956408	0.000761429	0.307012	0.620818	0.361416
WDR3	0.602012	0.193784	0.0517067	0.164012	5.18906	1.81314	0.48823	1.48882	0.000407695	0.0698261	0.625393	0.167379
NRSN2	0.37518	0.15321	0.0298064	0.0969593	5.29587	2.24272	0.445726	1.42793	0.000349605	0.0249269	0.655801	0.183789
RPS19BP1	1.06505	0.514841	0.153529	0.169182	5.51808	2.99023	0.89375	0.92744	0.000255238	0.00279135	0.371468	0.37554
USP10	0.617294	0.139231	0.102379	0.274222	5.55778	1.35564	1.00687	2.59847	0.000241466	0.17523	0.314013	0.0265611
RALA	0.823829	0.399499	0.0835592	0.276206	5.84753	3.12407	0.657192	2.06946	0.000162151	0.00178644	0.511066	0.0653425
TST	0.726988	0.0467479	0.0523044	0.0436434	4.19385	0.300882	0.337708	0.266228	0.00184662	0.763508	0.735587	0.795472
PELO	0.281765	0.0863488	-0.00213985	-0.0206871	4.20597	1.32108	-0.0336049	-0.321206	0.00181146	0.186493	0.973193	0.754667
ZNF217	0.621645	0.0896239	0.108844	0.174572	4.95005	0.779711	0.954158	1.46548	0.000578492	0.435571	0.340016	0.173514
NDUFAB1	1.48576	0.808169	0.245647	0.641992	6.65652	4.08318	1.24278	3.04551	5.66308e-05	4.4613e-05	0.213966	0.0123459

## Sheet: BTKi-R_specific
Gene	Coefficient				T statistic				P-value
	Dual-R	BTKi-R	BTKi-Fast	BTKi-Slow	Dual-R	BTKi-R	BTKi-Fast	BTKi-Slow	Dual-R	BTKi-R	BTKi-Fast	BTKi-Slow
MXD3	-0.210641	0.387134	-0.00730158	0.0813315	-1.22755	2.51262	-0.0475554	0.501073	0.247728	0.0119924	0.962071	0.627165
GMDS	0.301238	0.383291	0.0764279	0.134947	3.55425	4.75417	0.964448	1.66652	0.00523112	2.00774e-06	0.334834	0.126577
VASP	0.571032	0.796361	0.442	0.415402	4.06421	6.23942	3.48358	3.12048	0.00227116	4.4883e-10	0.000495904	0.010865
NPM3	0.622953	0.611607	0.138007	0.165914	4.62897	4.99243	1.13374	1.30082	0.000937647	6.01702e-07	0.256919	0.222497
DDX11	0.194235	0.667505	0.00780008	0.0875296	0.777715	3.01845	0.0353123	0.371154	0.454743	0.00254418	0.971831	0.718265
SNX11	0.211447	0.431814	-0.0521323	0.142146	1.45016	3.26769	-0.396644	1.02928	0.177645	0.00108629	0.691635	0.3276
P4HB	0.558142	0.967566	0.236723	0.347877	2.02608	3.9762	0.97363	1.33772	0.0702628	7.02931e-05	0.330253	0.210614
CERS2	0.200426	0.46872	0.130331	0.192571	1.50227	3.85193	1.07838	1.52251	0.163931	0.00011759	0.280877	0.158857
ATF6B	0.249128	0.522291	0.363731	0.289499	2.53786	5.68169	4.00906	3.09674	0.0294709	1.35392e-08	6.1203e-05	0.0113133
STAT2	0.253228	0.40808	0.200843	0.191343	2.94234	4.99224	2.49865	2.32781	0.0147265	6.02299e-07	0.0124755	0.0422075
BSPRY	0.137731	0.66982	-0.126898	0.0267715	0.430069	2.37532	-0.450229	0.0885853	0.676266	0.0175439	0.652551	0.93116
GUSB	0.135971	0.337096	0.111568	0.20333	1.61554	4.20573	1.41659	2.52797	0.137268	2.61476e-05	0.15662	0.0299752
CDK2	0.209181	0.487559	-0.0179298	0.116607	1.08951	2.84197	-0.104783	0.642473	0.301488	0.00448847	0.916549	0.535018
RHOA	0.552421	0.908388	0.331565	0.534267	2.40984	4.46474	1.63206	2.46751	0.0366936	8.06442e-06	0.102684	0.033246
MAP2K2	0.200146	0.572141	0.173311	0.365528	1.21976	3.87411	1.17819	2.35427	0.250541	0.000107388	0.238735	0.0403457
SLC35F2	0.14993	0.486346	0.000991265	0.146549	0.773333	2.80817	0.00573814	0.799651	0.457216	0.0049876	0.995422	0.442493
BCAT1	0.102376	0.610003	-0.0798451	0.0122585	0.340834	2.30661	-0.302066	0.043248	0.740281	0.0210876	0.762605	0.966355
CDC25B	0.409898	0.741808	0.217959	0.0962814	1.55897	3.19054	0.938358	0.387862	0.150062	0.00142248	0.348073	0.706246
SH3GLB2	0.323126	0.590788	0.130451	0.220296	1.67602	3.42983	0.759281	1.20877	0.124669	0.000605282	0.447694	0.254555
PFKP	0.495566	0.794931	0.0141168	0.385719	1.84833	3.35493	0.059632	1.52389	0.0943031	0.000795457	0.952449	0.158516
PPP1R11	0.562771	0.676388	0.199139	0.412116	3.57685	4.76538	1.40924	2.76731	0.00503805	1.89946e-06	0.158782	0.019879
THEM6	0.294831	0.497232	0.055523	0.228588	1.80809	3.38616	0.379656	1.48141	0.100716	0.000710264	0.704205	0.169306
RUSC1	0.103585	0.329144	0.141997	0.167794	1.08504	3.67126	1.60589	1.84457	0.30337	0.000242039	0.108314	0.094886
PPP1R14B	1.07654	0.911859	0.09657	0.167234	3.97413	3.81298	0.404124	0.654019	0.00262576	0.00013775	0.686126	0.527853
DDRGK1	0.452264	0.573517	0.105279	0.27997	2.75768	3.8844	0.715917	1.80408	0.02021	0.000102944	0.474052	0.101376
TM7SF3	0.216906	0.622669	0.0599919	0.275347	0.902668	2.92297	0.281988	1.21334	0.387928	0.00347136	0.777956	0.252882
ATF5	0.0890539	1.53136	-0.627101	0.0343142	0.096085	1.89131	-0.774515	0.039266	0.925351	0.0585985	0.438636	0.969451
DBF4B	0.0857727	0.237716	0.0487322	0.0984826	1.05884	3.09361	0.644719	1.27326	0.314579	0.00198032	0.519117	0.231729
PITPNC1	0.119694	0.321577	0.043377	0.0437621	0.89208	2.63232	0.357359	0.344127	0.39331	0.00848747	0.720827	0.737878
SAC3D1	0.405504	0.43691	0.195581	0.148548	4.06516	4.68526	2.12413	1.56424	0.0022677	2.81607e-06	0.0336729	0.148828
NAPB	0.0722568	0.21024	0.100934	0.0708642	1.15506	3.42015	1.69382	1.17625	0.274921	0.000627229	0.0903162	0.266735
RBCK1	0.478621	0.602372	0.245335	0.255687	3.03362	4.23216	1.73135	1.71217	0.012599	2.32585e-05	0.0834066	0.117646
STAP2	0.121501	0.261361	-0.0145629	0.043321	1.06463	2.50931	-0.140794	0.400358	0.312075	0.0121052	0.888034	0.697312
GDE1	0.178738	0.276038	-0.0123692	-0.0144565	1.47382	2.47752	-0.111963	-0.125594	0.171298	0.013239	0.910854	0.902542
NQO2	0.124994	0.408683	0.129801	0.116216	0.801387	2.90233	0.926048	0.787123	0.441534	0.00370836	0.354433	0.449462
RNF187	0.831133	0.897755	0.038057	0.451745	3.02234	3.69637	0.156823	1.7402	0.012844	0.000219341	0.875386	0.112448
C7orf26	0.279966	0.318202	0.078741	0.179309	3.99367	4.66869	1.18391	2.66302	0.00254417	3.05278e-06	0.236464	0.0237755
AP3D1	0.21789	0.383105	0.179306	0.309773	2.90877	5.30009	2.53474	4.31382	0.0155975	1.17086e-07	0.0112613	0.00152789
MPND	0.0400174	0.286871	0.0620564	0.144712	0.365089	2.82862	0.618146	1.38936	0.722648	0.00467993	0.536487	0.19488
RPUSD1	0.301193	0.297296	0.0795586	0.108086	4.37678	4.43438	1.2172	1.63438	0.00138435	9.28744e-06	0.223544	0.133225
OSBPL7	0.122077	0.272251	0.0738788	0.13366	1.42838	3.35397	0.92556	1.63744	0.183664	0.000798218	0.354687	0.13258
TAF15	0.538808	0.672416	0.178922	0.381009	2.93544	4.09183	1.09199	2.19527	0.0149014	4.29821e-05	0.274851	0.0528622
CAPN1	0.611532	0.63164	0.2468	0.307653	4.18832	4.77374	1.87532	2.22471	0.00186293	1.82232e-06	0.0607643	0.0502919
ATF7	0.187397	0.323247	0.0546215	0.0977297	1.60598	3.00516	0.512537	0.881944	0.139359	0.00265802	0.608282	0.39851
ZNF48	0.191162	0.283692	0.0509726	0.119795	2.18215	3.41699	0.623988	1.43244	0.054049	0.000634563	0.532643	0.182526
SND1	0.282812	0.438762	0.0681235	0.272652	2.13173	3.62536	0.566757	2.16774	0.0588491	0.000289347	0.570886	0.0553812
DPP7	0.311396	0.511421	0.0983363	0.335435	2.01954	3.67126	0.709266	2.29789	0.0710344	0.000242043	0.478168	0.0444137
BLMH	0.558614	0.619039	0.0373543	0.209178	2.64182	3.28937	0.198868	1.047	0.024657	0.00100603	0.842368	0.319748
TLL2	0.0775454	0.242964	-0.0501905	0.0453246	0.625054	2.17813	-0.451644	0.386157	0.545933	0.0294094	0.65153	0.707469
GTF2F1	0.197334	0.472671	0.254959	0.265211	1.47125	3.86488	2.09884	2.08578	0.171978	0.000111526	0.0358445	0.0635775
RING1	0.420834	0.458228	0.25866	0.269983	5.53927	6.26087	3.60921	3.70853	0.000247786	3.91348e-10	0.000307947	0.00405112
NCLN	0.0606004	0.325781	0.0717139	0.209256	0.510355	2.98128	0.662123	1.85623	0.620878	0.0028742	0.507901	0.0930887
C19orf70	0.571814	0.892818	0.355079	0.647481	2.48457	4.37033	1.74071	2.97853	0.0322889	1.24743e-05	0.0817504	0.0138424
LCMT1	0.637605	0.587305	0.114825	0.218646	3.90812	3.9987	0.784936	1.41629	0.00292221	6.39417e-05	0.432501	0.187078
HNRNPA1	-0.498913	0.235527	0.027402	-0.555576	-1.56729	0.840902	0.0978746	-1.84962	0.148118	0.400414	0.922033	0.0941035
ZNF213	0.199865	0.23048	0.0752889	0.0758107	3.37516	3.95936	1.3348	1.32924	0.00705981	7.54334e-05	0.181959	0.213295
TRMT2A	0.312834	0.383563	0.180078	0.178915	3.48766	4.52216	2.15652	2.09041	0.00584588	6.15956e-06	0.0310561	0.0630855
SFXN4	0.269683	0.334476	0.063185	0.0283856	2.15276	2.91431	0.554865	0.238843	0.0567995	0.00356909	0.578994	0.816051
CLPP	0.337151	0.596879	0.167607	0.439583	1.94086	3.82809	1.07864	2.67534	0.0809653	0.000129569	0.280763	0.0232783
SRD5A3	0.0190047	0.442178	0.0223974	0.0366554	0.0777571	2.04172	0.103547	0.158813	0.939555	0.0411934	0.91753	0.876978
CIZ1	0.134508	0.204967	0.0474353	0.0413614	1.92065	3.00912	0.713768	0.614833	0.0837192	0.00262365	0.47538	0.552397
FLII	0.413215	0.513844	0.0934307	0.124764	2.20231	3.06238	0.558348	0.703343	0.0522367	0.00219899	0.576613	0.497891
PDCD4-AS1	0.368449	0.413631	0.117984	0.153386	3.04312	3.7185	1.0697	1.33476	0.0123963	0.00020101	0.284767	0.211546
WARS	0.29151	0.509002	-0.0508886	0.0947682	1.1976	2.35976	-0.236218	0.412273	0.25869	0.0182971	0.813266	0.688838
LSM2	0.94207	0.914261	0.397679	0.570018	4.98452	5.41295	2.36064	3.1904	0.00054974	6.27742e-08	0.0182537	0.00964763
AP003774.1	-0.00523682	0.471279	0.0803576	-0.0204326	-0.0191452	1.95024	0.332818	-0.079129	0.985102	0.0511632	0.739275	0.938491
NUSAP1	0.170571	0.503408	0.232345	0.206697	0.917934	3.02783	1.40143	1.17649	0.38026	0.00246659	0.161103	0.266645
CLN6	0.0271062	0.550222	0.107705	0.182155	0.0987219	2.26809	0.444362	0.702751	0.92331	0.0233351	0.656786	0.498243
NUDT22	0.522699	0.435867	0.145915	0.105653	4.67706	4.2187	1.42643	0.995012	0.000871395	2.46896e-05	0.15376	0.343197
RALGPS1	0.110783	0.354467	0.112996	0.103685	0.7425	2.62447	0.840946	0.733839	0.474864	0.00868548	0.400389	0.479898
RANBP3	0.0599066	0.254708	-0.0183046	0.121631	0.500439	2.31365	-0.167727	1.07035	0.627596	0.020698	0.8668	0.309615
DUS1L	0.516955	0.63328	-0.00964822	0.264146	2.10525	2.91088	-0.0444026	1.13912	0.0615318	0.00360851	0.964584	0.281203
SLC27A3	0.125073	0.346788	0.083197	0.0450719	0.776231	2.39154	0.576013	0.295629	0.45558	0.0167881	0.564613	0.773561
DCTN2	0.523736	0.935925	-0.122281	0.26757	1.13477	2.31319	-0.30227	0.614635	0.282941	0.0207232	0.76245	0.552523
SFR1	0.173337	0.310195	0.0771514	0.0698701	1.389	2.71197	0.679895	0.590127	0.194987	0.00669465	0.49658	0.5682
FRA10AC1	0.622042	0.51867	0.114155	0.210618	4.61301	4.22321	0.935548	1.64789	0.000960805	2.4201e-05	0.349518	0.130393
EPS8L2	0.361833	0.496341	0.0612648	0.192431	1.91941	2.94444	0.36443	1.07973	0.0838904	0.00323945	0.715541	0.305614
PRPSAP2	0.466199	0.5639	0.195338	0.200584	2.572	3.47266	1.20663	1.17023	0.0277951	0.000516525	0.227589	0.26904
TAPBP	0.363789	0.681527	0.0772419	0.420166	1.40576	2.97648	0.337697	1.7196	0.190096	0.00291963	0.735596	0.116247
NABP2	0.32551	0.775822	0.0316112	0.281095	0.894484	2.42535	0.0988554	0.818695	0.392083	0.0153034	0.921254	0.432038
SLC38A10	0.39475	0.480625	0.217649	0.269146	3.29658	4.36485	1.99387	2.36779	0.00805994	1.27909e-05	0.0461808	0.039426
MEN1	0.566748	0.398622	0.118657	0.0628947	6.01164	4.50098	1.35857	0.700101	0.000130075	6.8058e-06	0.174298	0.499827
NFE2L3	0.525309	0.5865	-0.126646	0.197814	2.03637	2.57007	-0.555538	0.812179	0.069065	0.0101756	0.578534	0.435596
TNIP1	0.369101	0.700871	0.00623931	0.255776	1.14806	2.47509	0.0220453	0.843034	0.277667	0.0133294	0.982412	0.418917
CNPY2	0.832995	1.12724	0.150156	0.53937	1.97886	3.05194	0.406622	1.35833	0.0760162	0.00227696	0.68429	0.204211
PAQR4	0.434011	0.864308	-0.24537	0.289447	0.94055	2.13672	-0.606687	0.665025	0.3691	0.0326338	0.544066	0.521076
PILRB	-0.220961	0.205084	0.0363536	-0.114913	-1.20733	1.25151	0.222502	-0.664033	0.255085	0.210766	0.823926	0.521684
DHRS7	0.600576	0.921115	0.150805	0.556901	1.82173	3.17423	0.519923	1.79016	0.0984985	0.00150483	0.603123	0.103701
UBE2S	0.202651	0.517804	0.181048	0.208746	0.975167	2.79689	0.979947	1.063	0.352476	0.00516504	0.327125	0.312776
QARS	0.438514	0.558683	0.354809	0.231079	3.04832	4.28106	2.73414	1.69574	0.0122869	1.86954e-05	0.00626038	0.120792
DGAT1	0.10836	0.272082	0.0989886	0.1564	1.19316	3.17487	1.17262	1.80559	0.260347	0.00150152	0.240964	0.101128
TMEM191C	0.0518985	0.262589	0.0689138	-0.0391558	0.354983	1.98153	0.522868	-0.282765	0.729975	0.0475472	0.601072	0.783124
VPS51	0.153625	0.376298	0.13636	-0.0819935	0.78487	2.15423	0.782486	-0.443208	0.450724	0.0312351	0.433939	0.66705
MAPK7	0.113472	0.202912	0.0537342	0.0252222	1.3665	2.56668	0.691664	0.317857	0.201719	0.0102757	0.489157	0.757131
HYOU1	0.51217	0.60982	0.0284151	0.206247	2.09257	2.81193	0.131187	0.892327	0.0628571	0.00492973	0.895629	0.393184
TNFSF4	0.0625955	0.278385	-0.0955616	0.0349799	0.34888	1.75284	-0.602365	0.206478	0.734414	0.079647	0.546939	0.840561
VOPP1	0.420451	0.680883	-0.133465	0.221795	1.22677	2.25805	-0.442801	0.685833	0.24801	0.0239542	0.657915	0.508406
SPATS2L	0.315637	0.649247	0.187884	0.137832	1.09171	2.54571	0.737196	0.505087	0.300563	0.0109137	0.461012	0.624442
NAA40	0.195348	0.292696	0.0999969	0.0690575	1.8192	2.93655	1.01428	0.676394	0.0989068	0.00332299	0.310463	0.51413

## Sheet: BTKi-Slow_specific
Gene	Coefficient				T statistic				P-value
	Dual-R	BTKi-R	BTKi-Fast	BTKi-Slow	Dual-R	BTKi-R	BTKi-Fast	BTKi-Slow	Dual-R	BTKi-R	BTKi-Fast	BTKi-Slow
FAM177B	0.377864	0.205755	0.189454	0.936286	1.29211	0.798559	0.735701	3.39254	0.225379	0.424556	0.461922	0.00685653
TNFRSF13C	0.346186	-0.357032	-0.21549	0.407392	1.54909	-1.80133	-1.08871	1.9302	0.152401	0.0716672	0.276298	0.0824073
MARCH1	0.445757	0.191567	0.171059	0.686387	2.05992	0.995797	0.890729	3.35753	0.0663962	0.319362	0.373086	0.00727256
AC093901.1	-0.0598418	-0.052304	-0.00654804	0.37839	-0.261811	-0.258437	-0.0323913	1.75319	0.798781	0.796072	0.97416	0.110111
CYBB	0.75535	0.335166	0.295935	0.690247	5.89598	2.86351	2.54661	5.68164	0.000151877	0.0041945	0.0108855	0.000203381
CIITA	0.278289	0.0340761	0.110861	0.432546	1.67982	0.228741	0.746994	2.75969	0.123914	0.819073	0.455077	0.0201406
FCRL1	-0.255604	0.00227699	0.230626	0.269185	-1.67112	0.0164788	1.67697	1.85898	0.125651	0.986853	0.0935657	0.0926699
CLEC2D	0.0205441	-0.0189002	-0.0199481	0.826508	0.0421895	-0.0443456	-0.0468078	1.79979	0.967178	0.964629	0.962667	0.102087
FCGR2A	0.236245	0.0142351	0.119704	0.432211	1.26363	0.0851351	0.717879	2.44527	0.235024	0.932155	0.472841	0.034536
MAGEH1	0.403063	0.233808	0.121132	0.507578	2.59281	1.66671	0.867389	3.44947	0.0268202	0.0955886	0.38574	0.00623167
SMC6	0.435592	0.254035	0.311512	0.994683	1.09163	0.725895	0.890293	2.64269	0.300597	0.467912	0.37332	0.0246198
HVCN1	0.783553	0.203464	0.033395	0.966273	2.01541	0.596522	0.0979278	2.6348	0.071526	0.550834	0.921991	0.0249559
DNAJC5B	0.04333	0.0286768	0.0356567	0.244078	0.328177	0.240504	0.300438	1.95278	0.749546	0.809942	0.763846	0.0793817
SEMA4B	0.0981766	0.0901746	0.22475	0.318586	0.858162	0.853847	2.14868	2.93171	0.4109	0.393201	0.0316725	0.0149969
KLF2	-0.44973	-0.201586	-0.133484	0.251151	-1.30859	-0.666963	-0.441811	0.774509	0.219947	0.504804	0.658631	0.456552
JAM3	0.228641	0.104163	-0.00885434	0.369914	1.28661	0.653912	-0.0557619	2.2011	0.227216	0.513177	0.955532	0.0523433
PDE7A	0.415325	0.299836	0.156223	0.550521	2.33562	1.88101	0.98318	3.27363	0.0416497	0.0599862	0.325532	0.00837865
RRAGA	0.250516	0.219088	0.0806752	0.416677	1.53451	1.49098	0.551213	2.69736	0.155914	0.135983	0.581494	0.0224147
SLC16A4	0.0542522	0.0262263	0.0464561	0.585278	0.141949	0.0781656	0.138492	1.6233	0.889939	0.937697	0.889853	0.135589
FCGR2B	0.536593	0.402066	0.411004	1.04069	1.30805	1.11726	1.14232	2.68939	0.220124	0.263897	0.253336	0.0227233
TBL1X	0.175403	0.211562	0.108037	0.311209	1.70143	2.20179	1.13788	3.17267	0.119695	0.0276926	0.255184	0.00994247
CNTNAP3	-0.0597155	-0.0370659	-0.0374661	0.296798	-0.244572	-0.172212	-0.174177	1.28797	0.811733	0.863273	0.861728	0.22676
GAS6-AS1	0.0331125	0.00562371	0.00324414	0.346444	0.137657	0.0264337	0.015264	1.52547	0.893244	0.978912	0.987822	0.158126
KLK1	-0.00568809	-0.101399	0.333891	0.780541	-0.0111297	-0.226582	0.746168	1.61939	0.991339	0.820752	0.455576	0.136432
DERL3	0.0600984	0.0614184	0.0689824	0.387318	0.255269	0.294166	0.330845	1.74193	0.803689	0.768634	0.740765	0.112135
MTSS1	0.322997	0.106654	0.389304	0.673914	1.11603	0.417754	1.52591	2.46703	0.290509	0.676132	0.12705	0.0332736
THOP1	0.0731442	0.26977	0.142005	0.284871	0.824531	3.21288	1.7183	3.36474	0.428867	0.00131639	0.0857595	0.00718472
MAPK10	0.0269564	0.0200695	0.021642	0.431454	0.0896327	0.0758847	0.0818613	1.52048	0.930349	0.939512	0.934758	0.159359
GPR183	-0.358477	-0.428159	0.0393644	0.39566	-0.731877	-0.998086	0.0917721	0.856501	0.481044	0.318251	0.92688	0.411775
HLA-DOB	0.342603	0.343261	0.188423	0.792962	0.915346	1.04441	0.573447	2.24573	0.381552	0.296311	0.566349	0.0485304
MT-ND5	1.49216	1.20093	1.12769	1.88343	3.40336	3.12474	2.93463	4.55442	0.00673293	0.00178237	0.00334361	0.00105112
LYPD1	0.0769485	0.0221973	-0.00303415	0.243393	0.460734	0.149108	-0.0204257	1.54211	0.654847	0.88147	0.983704	0.154074
ST3GAL5	0.33927	0.324159	0.252486	0.474835	2.55395	2.67495	2.09784	3.77027	0.0286692	0.00748068	0.0359333	0.00365994
SNTA1	0.0824877	0.111487	0.120848	0.406517	0.346353	0.528078	0.573166	1.80741	0.736255	0.597452	0.56654	0.100827
PLD4	0.253377	0.301258	0.0508161	0.793934	0.535016	0.726001	0.122477	1.77743	0.604331	0.467847	0.902523	0.105868
TDRD3	0.132252	0.135713	0.107329	0.253681	1.28535	1.41498	1.13252	2.59116	0.22764	0.15709	0.257429	0.0268964
KMO	0.231871	0.229323	0.252157	0.452365	1.37177	1.50958	1.666	2.8289	0.200126	0.131167	0.095731	0.0178857
ZNF608	0.395099	0.260403	0.256492	0.560502	1.92016	1.42067	1.40222	2.8827	0.0837871	0.155429	0.160868	0.01631
ZNF264	0.272868	0.125083	0.0935968	0.313281	2.22252	1.11099	0.838052	2.68927	0.0504783	0.266587	0.402013	0.0227281
SAA1	-0.000285317	0.00523075	-0.00861696	0.247258	-0.00140063	0.0288539	-0.0476231	1.28466	0.99891	0.976981	0.962017	0.227869
CCDC74A	0.0299949	0.167204	0.0385732	0.333391	0.145677	0.911624	0.21074	1.71352	0.887071	0.361979	0.833093	0.11739
VAV2	0.224846	0.120467	0.0231095	0.276922	1.74233	1.02101	0.197311	2.26265	0.112061	0.307265	0.843587	0.0471561
CD74	-0.347312	-0.879325	-0.929153	0.27898	-0.401988	-1.16488	-1.23091	0.342454	0.69615	0.244083	0.218373	0.739098
ALOX5AP	0.573295	0.904541	0.374648	1.13829	1.3779	2.47905	1.02696	2.90044	0.198283	0.0131822	0.304451	0.0158216
HLA-DQA1	0.251684	-0.162865	-0.483951	0.664995	0.366893	-0.271557	-0.806955	1.02804	0.721343	0.785966	0.419703	0.328157
NBPF12	0.0928863	0.132368	0.210609	0.36081	0.517667	0.823228	1.31391	2.12637	0.615948	0.410389	0.188893	0.059383
MAP3K1	0.285654	0.130304	0.138418	0.389493	1.63581	0.831486	0.886263	2.35815	0.132923	0.40571	0.375488	0.0400798
PLEKHJ1	0.380853	0.540516	0.505227	0.776855	1.55897	2.49757	2.33734	3.36746	0.150062	0.0125134	0.0194322	0.00715192
PIP5K1B	0.0398306	0.040478	0.103959	0.28812	0.204841	0.233125	0.600211	1.56759	0.841806	0.815667	0.548373	0.148047
TBC1D10A	0.198338	0.21654	0.0337037	0.320928	1.33291	1.60734	0.251479	2.27748	0.212132	0.107997	0.801447	0.0459826
FAM107B	0.304721	0.123259	0.266953	0.671526	0.798762	0.367991	0.797193	1.86592	0.442986	0.712884	0.425349	0.09162
ELMSAN1	0.0687007	0.0951825	0.100697	0.241186	0.51515	0.782473	0.833482	1.90763	0.617643	0.433947	0.404584	0.0855387
LENG8	0.0832004	0.213472	0.0975617	0.281791	0.638445	1.79286	0.825308	2.28025	0.53753	0.0730125	0.409207	0.0457661
DAPP1	0.508951	0.373428	0.0857248	0.680014	1.59937	1.33248	0.306042	2.26445	0.140822	0.182721	0.759576	0.0470122
CACNA1A	0.320754	0.229421	0.143383	0.542426	1.15692	0.937178	0.586179	2.07261	0.274195	0.348679	0.557762	0.0649983
SCAMP4	0.172882	0.417804	0.204914	0.402518	1.45418	3.81928	1.88984	3.56634	0.176551	0.000134283	0.058795	0.00512688
CRYM	0.207594	0.236695	0.189564	0.747749	0.434062	0.56501	0.452553	1.65774	0.673459	0.572074	0.650876	0.128364
CCND1	2.7287	1.02816	0.972969	2.4439	3.44703	1.48694	1.40714	3.2743	0.00625725	0.137048	0.159404	0.00836923
MEF2A	0.0021958	-0.121426	0.0250405	0.314937	0.00682808	-0.428941	0.0884974	1.03782	0.994686	0.667972	0.929482	0.323795
ATP6V0A1	0.15831	0.118052	0.228481	0.332889	1.06374	0.876046	1.70439	2.36194	0.312458	0.381017	0.0883257	0.0398211
NUGGC	0.0800051	0.134228	0.138868	0.315105	0.444691	0.832749	0.864187	1.85212	0.666013	0.404997	0.387496	0.0937185
ING1	0.0037885	0.152428	0.114282	0.226706	0.0306343	1.34381	1.0157	1.93195	0.976164	0.179027	0.309784	0.0821684
STOX2	-0.0604815	-0.0239636	-0.0109849	0.404434	-0.147943	-0.0669595	-0.0306965	1.04899	0.885328	0.946615	0.975512	0.318874
FAM43A	-0.0648862	-0.106816	0.397913	0.416987	-0.206638	-0.386169	1.43934	1.40715	0.840439	0.699376	0.150073	0.189695
WSB1	0.270846	-0.0224828	0.0791975	0.339785	1.22464	-0.114427	0.403734	1.62639	0.248776	0.9089	0.686413	0.134927
PTPRJ	0.514841	0.124668	0.194113	0.534227	2.10709	0.576129	0.898106	2.31544	0.0613413	0.564535	0.369141	0.0431062
FAM219B	0.216093	0.373572	0.200368	0.377107	2.04647	3.80398	2.06372	3.75487	0.0679087	0.000142851	0.0390585	0.00375363
JAM2	0.0724445	0.145958	-0.0328808	0.265395	0.375211	0.847244	-0.191309	1.45434	0.71534	0.39687	0.848285	0.17651
SNX8	0.0758761	0.0915486	0.0106765	0.234779	0.453507	0.608358	0.0712195	1.48315	0.659866	0.542957	0.943224	0.168851
KRBOX4	0.214417	0.174184	0.00936439	0.274997	1.56225	1.39469	0.075454	2.11421	0.149292	0.163127	0.939854	0.060611
DEPDC5	0.313789	0.179127	0.198702	0.378495	2.21501	1.39207	1.55332	2.81995	0.0511253	0.163918	0.120363	0.0181623
POU2F2	0.606735	0.721451	0.441892	1.05698	1.39991	1.898	1.16274	2.58545	0.19179	0.0577112	0.244949	0.0271613
CALD1	0.0560972	0.0918893	0.0257242	0.20581	0.396679	0.719982	0.20247	1.53748	0.699937	0.471545	0.839552	0.155193
NOTCH2	0.0639556	0.121592	-0.00241853	0.318182	0.258839	0.555609	-0.0110644	1.3637	0.80101	0.578485	0.991172	0.20257
RAB20	0.154378	0.123234	0.050386	0.272961	0.976312	0.863941	0.354803	1.8238	0.351936	0.387631	0.722742	0.0981656
TPPP3	-0.0603982	-0.0112189	-0.00163846	0.808303	-0.0747194	-0.0158847	-0.00231991	1.06052	0.941912	0.987327	0.998149	0.313852
SGPP1	0.364254	0.207696	0.134764	0.385876	2.48297	1.56253	1.0193	2.77726	0.0323775	0.118179	0.308073	0.0195425
ANXA4	0.199739	0.307566	0.0807883	0.627293	0.480478	0.843244	0.22154	1.59967	0.641226	0.399103	0.824674	0.140756
SYCP2	-0.0254424	0.102331	0.0932593	0.236464	-0.148531	0.66898	0.611189	1.46043	0.884876	0.503517	0.541082	0.174866
TBL1XR1	0.402145	0.375408	0.0899792	0.547802	1.60814	1.69596	0.406942	2.31999	0.138885	0.0899108	0.684055	0.0427737
KDM4B	-0.0227352	0.0666816	0.240867	0.309517	-0.11188	0.368181	1.33279	1.61176	0.913133	0.712743	0.182617	0.13809
LY6K	-0.0294216	-0.00705369	-0.00301489	0.84896	-0.0346185	-0.00949986	-0.00406049	1.05942	0.973065	0.99242	0.99676	0.314329
MS4A7	0.139981	0.0764149	0.139247	0.67675	0.255526	0.159426	0.29053	1.30998	0.803496	0.873335	0.771414	0.219494
MAGED1	0.63779	0.32738	0.133584	0.525567	3.97389	2.26456	0.927849	3.4604	0.00262677	0.0235514	0.353498	0.00611865
PKIA	0.189935	0.12151	0.166162	0.265918	1.80468	1.24105	1.71671	2.65637	0.101277	0.214602	0.0860491	0.0240487
CEACAM1	0.15791	0.301856	0.0469442	0.377857	0.778583	1.66906	0.260148	1.97133	0.454254	0.0951222	0.794752	0.0769744
INSR	-0.115874	-0.0524945	-0.0939475	0.27189	-0.323704	-0.167117	-0.299146	0.805184	0.75283	0.86728	0.764832	0.439438
NBPF11	0.147342	0.0577141	0.0830574	0.217718	1.21895	0.52194	0.756781	1.89901	0.250838	0.601718	0.449191	0.0867636
SEC62	1.42186	0.746773	0.364624	1.31223	3.06588	1.83846	0.897748	3.00008	0.0119242	0.0660114	0.369332	0.0133418
LMNB2	-0.0687864	0.238137	0.112917	0.208203	-0.634556	2.36914	1.13545	2.02047	0.539963	0.0178396	0.256204	0.070925
SIGLEC10	0.418138	0.335443	0.309491	0.633928	1.54002	1.39812	1.29109	2.47318	0.154578	0.162094	0.196688	0.0329252
JAZF1	0.122649	0.114541	0.18236	0.302417	0.773366	0.800717	1.28045	2.01468	0.457198	0.423306	0.200403	0.0716135
DOT1L	-0.0205516	0.0579962	0.142171	0.240335	-0.117127	0.368382	0.906082	1.44816	0.909079	0.712592	0.364904	0.178189
BLVRB	0.208173	0.296449	0.118806	0.459325	0.84705	1.36164	0.546356	1.97919	0.416779	0.173329	0.584828	0.0759754
PRKCG	0.00503411	0.0216029	-0.0218594	0.681812	0.00738206	0.0362375	-0.0366687	1.0603	0.994255	0.971093	0.97075	0.313944
C1orf162	0.0568107	0.254143	0.361657	0.665985	0.132207	0.674433	0.959912	1.64308	0.897443	0.500044	0.337112	0.131395
CRTC3	0.0291236	0.184565	0.172248	0.346825	0.136866	0.974461	0.911183	1.72502	0.893853	0.329841	0.362211	0.115236
SCARA5	-0.0193753	0.00164339	0.00572041	0.284158	-0.0667201	0.00644721	0.0224471	1.03728	0.94812	0.994856	0.982092	0.324036
HLA-DMA	-0.0948171	-0.229424	0.13651	0.466023	-0.17726	-0.489925	0.291536	0.923802	0.862843	0.624193	0.770645	0.377342

## Sheet: BTKi-Fast_specific
Gene	Coefficient				T statistic				P-value
	Dual-R	BTKi-R	BTKi-Fast	BTKi-Slow	Dual-R	BTKi-R	BTKi-Fast	BTKi-Slow	Dual-R	BTKi-R	BTKi-Fast	BTKi-Slow
MYLIP	-0.343689	-0.309134	0.402755	-0.219122	-1.20256	-1.22608	1.5985	-0.812301	0.256846	0.220185	0.109948	0.435529
RBM23	0.0542034	-0.00371837	0.3914	-0.00160699	0.327822	-0.0249966	2.6414	-0.010272	0.749807	0.980058	0.00826334	0.992006
EPC1	0.158355	0.0964614	0.621718	0.257159	0.74769	0.511769	3.30476	1.28509	0.471864	0.608819	0.000952406	0.227727
OR2A1-AS1	0.0491381	-0.111522	0.475123	0.0866427	0.185733	-0.476715	2.03293	0.346878	0.856367	0.633571	0.0420736	0.735872
PLK2	-0.0168953	-0.13155	0.30442	-0.018033	-0.0818013	-0.715717	1.65937	-0.0924076	0.936419	0.474175	0.097058	0.928199
EGR1	-0.0276512	-0.213753	0.51989	0.0059356	-0.0788037	-0.692816	1.68568	0.0179286	0.938743	0.488434	0.091874	0.986049
HBB	-0.415242	-0.953318	0.715355	-0.372552	-0.53902	-1.41574	1.06237	-0.512868	0.601666	0.15687	0.28808	0.619181
OSBPL10-AS1	-0.0512157	0.137254	0.405458	0.0823203	-0.236639	0.713379	2.11101	0.402616	0.817714	0.47562	0.0347852	0.695703
MAP1LC3B2	-0.0977607	-0.0470946	0.412709	-0.0104007	-0.338693	-0.184894	1.62147	-0.038175	0.741845	0.853314	0.104933	0.9703
YPEL2	-0.0144463	0.0262832	0.273226	0.0545545	-0.0925522	0.186505	1.94775	0.369218	0.928087	0.852051	0.0514598	0.719663
AEN	-0.0815795	-0.224768	0.321608	-0.0421111	-0.295734	-0.922478	1.32102	-0.161714	0.773483	0.356292	0.18651	0.874752
LINC00910	0.0411381	-0.00560177	0.203892	0.0601872	0.38412	-0.0563748	2.07427	0.591124	0.708931	0.955044	0.0380682	0.567557
GADD45B	-0.312342	-0.0682724	0.229804	-0.346742	-1.06923	-0.265072	0.892794	-1.25767	0.310094	0.790957	0.371979	0.237088
HBA1	-0.119418	-0.403936	0.532103	-0.106562	-0.248268	-0.959503	1.26404	-0.234917	0.808951	0.337318	0.206232	0.819013
NRROS	0.0915835	-0.191278	0.27454	0.0404807	0.469068	-1.09707	1.57852	0.219343	0.64908	0.272625	0.114463	0.830795
EID3	-0.0823432	-0.167006	0.242471	-0.107915	-0.345125	-0.789331	1.14756	-0.478915	0.73715	0.429929	0.251164	0.642299
RPS24	0.29612	-0.118165	0.810385	-0.617586	0.44835	-0.204616	1.40332	-0.991626	0.663459	0.837875	0.160539	0.344767
RCSD1	0.305968	0.338955	1.15807	0.47435	0.536616	0.679151	2.32054	0.882146	0.603265	0.497051	0.0203224	0.398406
FCRL1	-0.255604	0.00227699	0.230626	0.269185	-1.67112	0.0164788	1.67697	1.85898	0.125651	0.986853	0.0935657	0.0926699
ARHGEF1	0.151725	0.142835	0.445503	0.146191	0.700957	0.741936	2.31827	0.714873	0.499315	0.458136	0.0204454	0.49104
SETD7	-0.0578508	-0.251067	0.24068	-0.151961	-0.206098	-1.01283	0.971716	-0.573502	0.84085	0.311154	0.331205	0.578973
BTG2	-0.241332	-0.139556	0.339915	-0.0687144	-0.684007	-0.449832	1.09605	-0.206414	0.50951	0.652837	0.27307	0.840609
ZSWIM8	0.115749	0.0979821	0.227384	0.0271386	1.07607	0.981272	2.30229	0.265352	0.307172	0.326472	0.0213298	0.796128
SPRTN	0.0901422	0.0877381	0.239487	0.0805001	0.790115	0.832802	2.29534	0.742791	0.447791	0.404967	0.0217248	0.474696
EPHB6	0.219784	0.110576	0.38017	0.224846	1.43469	0.798628	2.75904	1.55026	0.1819	0.424517	0.00580289	0.152123
UNKL	0.0453727	0.15859	0.267017	0.132819	0.392425	1.48708	2.52749	1.20953	0.702979	0.137011	0.0114966	0.254278
PHTF2	0.0740149	0.0739461	0.261189	0.169718	0.627736	0.680951	2.42713	1.51596	0.544244	0.495911	0.0152282	0.160483
DUSP2	-0.0333639	-0.0109976	0.445459	-0.208511	-0.0828105	-0.0310923	1.25971	-0.548604	0.935636	0.975196	0.207791	0.595312
SIDT1	0.14959	0.077213	0.428924	0.0901573	0.586416	0.341986	1.90183	0.374311	0.570595	0.732365	0.0572088	0.715988
GFOD1	0.0103043	0.0502578	0.235166	-0.0100209	0.0617015	0.334678	1.57195	-0.0634232	0.952016	0.737872	0.115979	0.950679
PI4K2A	0.149031	0.0541075	0.20621	-0.0147554	1.34527	0.527737	2.03194	-0.14016	0.208251	0.597689	0.0421741	0.891317
PPBP	0.0110646	-0.143274	0.213162	0.0197608	0.0561292	-0.826422	1.23002	0.106242	0.956345	0.408575	0.218707	0.917491
SIDT1-AS1	0.0378578	-0.0726725	0.216666	0.0149891	0.21854	-0.467345	1.39815	0.0914775	0.831404	0.640259	0.162086	0.92892
IRF9	0.00805956	0.170357	0.525356	0.213409	0.0257204	0.617166	1.90427	0.721671	0.979986	0.537133	0.0568913	0.487028
TM9SF1	0.110745	0.11359	0.218964	0.107857	1.33333	1.43645	2.81778	1.3589	0.211999	0.15089	0.00484085	0.204035
EEF1G	-0.594248	-0.397419	0.274028	-0.520002	-1.00646	-0.769144	0.530375	-0.933892	0.337928	0.441818	0.595859	0.372361
P2RX1	0.135611	0.00248297	0.313335	0.07388	0.684886	0.0140604	1.77834	0.394799	0.508979	0.988782	0.0753649	0.701281
CPED1	0.106599	0.0641797	0.201886	0.0257143	0.978534	0.63869	2.02813	0.248534	0.350889	0.523032	0.0425612	0.808751
AC084018.1	-0.118073	0.166199	0.341549	0.00200787	-0.456931	0.727126	1.4958	0.00822984	0.657485	0.467158	0.134723	0.993595
MNT	0.086008	-0.0516298	0.218193	0.0328425	0.539382	-0.359071	1.52408	0.217616	0.601426	0.719546	0.127505	0.832105
NPIPB11	0.0598824	0.103991	0.264823	0.161294	0.462194	0.878303	2.25298	1.31277	0.653835	0.379791	0.0242722	0.218589
ZBTB44	0.135431	0.0970496	0.262979	0.0249236	0.911807	0.721684	1.96576	0.177192	0.383325	0.470498	0.0493415	0.862895
ZBED6	-0.0885758	0.154891	0.306254	-0.0363225	-0.364195	0.718868	1.42309	-0.158152	0.723295	0.472232	0.154727	0.877485
MYBPC2	0.0210368	-0.277651	0.213843	-0.0536286	0.0791817	-1.1854	0.913543	-0.213877	0.93845	0.235875	0.360969	0.834941
TTC19	-0.00285523	-0.0167056	0.234029	-0.152482	-0.0118032	-0.0779195	1.09297	-0.667477	0.990815	0.937893	0.274422	0.519573
ZNF90	-0.327407	0.115209	0.700468	-0.154896	-0.475868	0.191637	1.16517	-0.238765	0.644393	0.848028	0.243966	0.81611
SLC43A2	0.278716	-0.104072	0.280897	-0.101726	1.23845	-0.52062	1.40743	-0.478515	0.243832	0.602638	0.159317	0.642574
H3F3C	-0.088657	0.0809228	0.337471	0.0298162	-0.316305	0.326944	1.36455	0.11269	0.758274	0.743714	0.172413	0.912506
ARRDC3	0.270115	-0.282049	0.602753	0.00306134	0.503712	-0.600596	1.28363	0.00605311	0.625374	0.548117	0.199288	0.995289
PABPC1	-0.135242	0.328773	0.285009	-0.268772	-0.521034	1.43289	1.24331	-1.0968	0.613685	0.151906	0.213771	0.298438
EVI2B	0.0369322	-0.400084	0.393156	0.0286597	0.0830543	-1.02616	1.00855	0.0683294	0.935447	0.304831	0.313204	0.94687
HIF1A	0.0246413	-0.183955	0.22893	-0.0324518	0.0966232	-0.814995	1.01536	-0.134767	0.924935	0.415086	0.30995	0.89547
TXLNB	0.112195	0.0539225	0.395162	0.189226	0.448068	0.243159	1.78404	0.800285	0.663656	0.807885	0.0744341	0.442143
KLHL24	-0.120766	-0.138028	0.238307	-0.0018049	-0.422891	-0.547758	0.946385	-0.00669599	0.681324	0.583865	0.343965	0.994789
PTGER4	-0.0150357	-0.432876	0.315146	-0.0772873	-0.0340563	-1.11782	0.813953	-0.185585	0.973502	0.263659	0.415682	0.856481
ANGPT2	0.0346676	0.091422	0.250957	0.0647392	0.205567	0.603408	1.66235	0.4058	0.841253	0.546245	0.0964589	0.693436
BBC3	-0.0421781	-0.0568242	0.207201	-0.112358	-0.169482	-0.257857	0.941324	-0.478128	0.868797	0.79652	0.346551	0.642839
BACH1	0.0695369	-0.108684	0.217764	-0.0548817	0.305339	-0.537596	1.07878	-0.255134	0.766369	0.590862	0.280702	0.80379
ENC1	0.0314058	-0.0929882	0.294165	0.0868984	0.117565	-0.3938	1.24692	0.344566	0.90874	0.693733	0.212442	0.737557
ATG16L2	0.0275074	0.0472738	0.206797	0.12954	0.215819	0.405375	1.78671	1.07153	0.833467	0.685207	0.0740016	0.309109
MDM2	0.170541	0.108943	0.33972	0.131501	0.854233	0.611573	1.91155	0.696912	0.412972	0.540828	0.0559495	0.501737
CBX4	0.0806901	0.0236196	0.239726	0.0498143	0.44279	0.144676	1.47289	0.289073	0.667342	0.884969	0.140799	0.77843
GALNTL6	0.396186	-0.327489	0.498916	-0.0236791	0.81841	-0.772083	1.17638	-0.0518616	0.432193	0.440075	0.239457	0.95966
FAM43A	-0.0648862	-0.106816	0.397913	0.416987	-0.206638	-0.386169	1.43934	1.40715	0.840439	0.699376	0.150073	0.189695
WNT16	0.108939	-0.125842	0.264705	0.109813	0.467959	-0.609176	1.28325	0.499425	0.649846	0.542415	0.199421	0.628284
GNAZ	0.0745559	0.0709281	0.216018	0.0840766	0.534206	0.559957	1.71518	0.635912	0.604871	0.575515	0.0863287	0.539114
HMGN5	0.0389441	0.103705	0.259703	0.15658	0.241716	0.714451	1.79663	1.02695	0.813885	0.474958	0.0724115	0.328644
DHX35	0.0777756	-0.00921506	0.20303	0.112636	0.54038	-0.0706409	1.56486	0.826258	0.600762	0.943684	0.117634	0.427931
TGIF1	0.196016	-0.0607065	0.466386	0.150607	0.509052	-0.179467	1.37918	0.41458	0.621759	0.857573	0.167855	0.687203
UBE2Q2	0.12754	0.106581	0.23008	0.035679	0.888955	0.818557	1.77716	0.262509	0.394908	0.41305	0.0755591	0.798258
RNF38	0.0842071	0.175287	0.251306	0.18229	0.793715	1.7772	2.57695	1.80666	0.445787	0.0755522	0.00997543	0.100951
CDK11A	0.00970828	0.0472241	0.247427	0.0133845	0.0428165	0.234535	1.23075	0.0624924	0.966691	0.814572	0.218433	0.951402
RAB24	0.0645859	0.0304035	0.210721	0.0796592	0.414627	0.216124	1.50492	0.540206	0.687169	0.828893	0.132363	0.600878
ZCCHC7	0.250735	0.366729	0.56476	0.49808	1.14692	1.88682	2.91075	2.41165	0.278114	0.0592006	0.00360999	0.0365803
NFATC3	0.00295194	0.149318	0.246965	-0.0375973	0.0137061	0.779172	1.29113	-0.184763	0.989334	0.435888	0.196674	0.857108
HNRNPA1L2	-0.345487	0.248174	0.637826	-0.0939925	-0.479694	0.394125	1.01297	-0.138399	0.641764	0.693493	0.31109	0.892673
LRRC37B	0.229224	0.0642976	0.241042	0.0460778	1.65291	0.509721	1.92277	0.350617	0.129356	0.610253	0.0545246	0.733149
KIAA0355	0.0555631	0.0329796	0.220125	0.11712	0.347287	0.228638	1.53265	0.773465	0.735574	0.819153	0.125379	0.457142
BCL6	-0.0825361	-0.155772	0.293547	0.00520102	-0.211568	-0.454634	0.856975	0.0141317	0.836694	0.649378	0.39147	0.989003
CD84	0.00323058	0.197486	0.31813	0.145897	0.0147614	1.01479	1.63761	0.705633	0.988513	0.310221	0.10152	0.496525
COL4A3	0.162052	0.0895579	0.20818	-0.00996782	1.15402	0.702034	1.6416	-0.0749191	0.275326	0.482667	0.10069	0.941757
C18orf32	-0.00419614	0.184496	0.328353	0.137798	-0.0172846	0.857403	1.52791	0.601046	0.98655	0.391233	0.126551	0.561185
AC023590.1	-0.0110341	0.0694619	0.272377	0.189487	-0.0529373	0.374133	1.47006	0.962051	0.958824	0.70831	0.141562	0.35871
HLA-E	-0.521428	-0.187885	0.260767	-0.245367	-0.85182	-0.350818	0.48693	-0.425055	0.414248	0.725729	0.626314	0.679798
TIPIN	-0.0260905	0.0758415	0.261322	0.0123753	-0.0983965	0.323649	1.11618	0.0494376	0.923562	0.746208	0.264361	0.961544
MLXIP	0.0675312	0.110813	0.219835	0.0357156	0.407321	0.742693	1.4792	0.227669	0.692355	0.457677	0.139104	0.824491
FOXN3	0.0464829	0.186423	0.30712	0.281899	0.299874	1.33157	2.20396	1.92104	0.770414	0.18302	0.0275393	0.0836648
RAP2B	0.20665	0.154638	0.240393	0.123213	2.28118	1.80727	2.85287	1.42576	0.0456937	0.070737	0.00433751	0.184397
NMT2	0.26598	-0.165438	0.263572	-0.118711	0.84741	-0.598292	0.953706	-0.400767	0.416587	0.549652	0.340245	0.697021
SIPA1	0.452868	0.241269	0.391645	0.134968	3.08514	1.8143	2.96082	0.970833	0.0115391	0.0696481	0.00307218	0.354527
PTPRE	0.0892138	0.0388628	0.224082	-0.00541637	0.426018	0.208348	1.20378	-0.0273716	0.679119	0.83496	0.228688	0.978702
IFITM3	0.0341249	0.145596	0.303475	0.120709	0.143206	0.68987	1.43964	0.536446	0.888972	0.490285	0.149987	0.603379
NR1D2	0.102519	0.0628314	0.200724	0.0587274	0.694894	0.470072	1.50975	0.420301	0.502947	0.638309	0.131125	0.683154
PLCH2	0.547781	-0.135816	0.691223	0.152289	0.884768	-0.250718	1.27608	0.260834	0.397057	0.802035	0.201943	0.799514
ARHGEF3	0.140984	0.0992096	0.288527	0.0728261	0.637376	0.504473	1.4697	0.348504	0.538198	0.613935	0.141661	0.734687
MRPL53	-0.00287902	0.110859	0.267765	0.0870981	-0.0120373	0.522623	1.26406	0.385582	0.990633	0.601243	0.206225	0.707881
MYC	0.161129	-0.0950769	0.629301	0.0861281	0.230536	-0.155593	1.02988	0.130682	0.822323	0.876356	0.303079	0.898618
ZNF703	-0.0330296	-0.21606	0.207467	0.0399474	-0.100679	-0.748081	0.718672	0.129037	0.921795	0.454421	0.472352	0.899887
TMEM185B	0.11268	0.0931225	0.213722	0.155276	1.00061	0.894598	2.07366	1.4513	0.340612	0.371014	0.0381246	0.177334
TOMM5	0.0784645	0.0318888	0.241401	0.0619654	0.346915	0.158721	1.20347	0.290028	0.735845	0.87389	0.228812	0.77772
