# Supplementary material for: The HSP90-MYC-CDK9 network drives therapeutic resistance in mantle cell lymphoma
Source: Exp Hematol Oncol. 2024 Feb 7;13:14. doi: 10.1186/s40164-024-00484-9 (PMC10848414; doi:10.1186/s40164-024-00484-9)
Supplement: Supplementary file 4 — Additional file 4. EarlyDrivers_of_differentiation. This file contains the results for the early driver trajectory analysis. [file 40164_2024_484_MOESM4_ESM.xlsx]

## Sheet: Information
This file contains the results for the early driver trajectory analysis. Columns contain the following information:
Gene	Gene symbol
waldStat	Wald statistic
df	Degrees of freedom
pvalue	Unadjusted p-value
fcMedian	Median fold change
adj_pval	Adjusted p-value

## Sheet: BTKi-R vs BTKi-Slow
Gene	waldStat	df	pvalue	fcMedian	adj_pval
NEAT1	430.888	2	0	0.481597	0
EIF4A1	303.276	2	0	0.679292	0
MEF2C	245.838	2	0	0.214009	0
PHACTR1	207.394	2	0	0.843254	0
H3F3B	206.212	2	0	0.609804	0
MATR3	197.917	2	0	0.995759	0
HLA-DRB1	187.676	2	0	0.0797946	0
MSI2	174.44	2	0	0.732903	0
SP100	159.695	2	0	0.249663	0
RPL14	150.25	2	0	0.558604	0
RPL35A	149.203	2	0	0.537752	0
IFRD1	147.539	2	0	0.722654	0
AKAP13	143.59	2	0	0.404371	0
SAT1	141.997	2	0	0.244923	0
RPL30	141.004	2	0	0.480787	0
TRA2B	139.003	2	0	0.4287	0
RPLP1	138.538	2	0	0.473659	0
RPS28	138.41	2	0	0.459099	0
IER2	133.731	2	0	0.556303	0
EEF1A1	133.148	2	0	0.466748	0
RPL7	133.095	2	0	0.4713	0
SLC25A36	131.115	2	0	0.654849	0
SRRM2	127.279	2	0	0.410589	0
RPL27A	126.491	2	0	0.431289	0
RPS8	125.992	2	0	0.494715	0
TPT1	124.715	2	0	0.507075	0
RSL24D1	122.449	2	0	0.706678	0
RPS14	122.252	2	0	0.428834	0
CCNL1	118.468	2	0	0.497567	0
RPS25	117.066	2	0	0.439184	0
KLF6	115.988	2	0	0.501503	0
REL	114.379	2	0	0.131007	0
RBM27	112.436	2	0	0.627991	0
RPS12	109.771	2	0	0.445111	0
CD52	109.268	2	0	0.540976	0
TCOF1	108.519	2	0	0.656385	0
RPS4X	108.417	2	0	0.49618	0
ANKRD36	105.218	2	0	0.606419	0
ZC3H11A	105.188	2	0	1.2081	0
RPL4	102.077	2	0	0.449688	0
RPL34	101.801	2	0	0.384243	0
RPS24	101.35	2	0	0.409754	0
MTRNR2L12	101.059	2	0	0.915636	0
DHTKD1	100.672	2	0	0.652807	0
RPL13A	100.621	2	0	0.411567	0
H1FX	99.1161	2	0	0.679888	0
SFPQ	98.8074	2	0	0.289663	0
PABPC1	98.6249	2	0	0.414011	0
RPS3A	98.4623	2	0	0.448958	0
NBPF10	95.8773	2	0	0.554112	0
RPL11	93.6114	2	0	0.441842	0
RPS29	92.7988	2	0	0.407827	0
HNRNPA1	91.8694	2	0	0.573796	0
RPS16	91.5397	2	0	0.371507	0
EZR	91.4189	2	0	0.557995	0
COX7A2	90.9802	2	0	0.589407	0
ARPP19	90.7147	2	0	0.538558	0
RPL22	90.545	2	0	0.390603	0
MBNL1	90.4005	2	0	0.19085	0
RPL32	89.7892	2	0	0.361387	0
RPL19	88.5367	2	0	0.363128	0
RPL8	87.9583	2	0	0.421979	0
CDV3	87.8729	2	0	0.860005	0
RPL12	86.2947	2	0	0.395104	0
NBPF15	86.0137	2	0	0.518329	0
RAB11FIP1	83.4394	2	0	0.455844	0
MT-ND1	82.3514	2	0	0.316866	0
ICOSLG	82.3215	2	0	0.554499	0
RPS6	81.8504	2	0	0.371553	0
CD83	81.532	2	0	0.320424	0
MAP3K13	81.3463	2	0	1.2182	0
PMAIP1	81.1197	3	0	0.303737	0
RPLP2	81.1029	2	0	0.376874	0
RPL26	80.6588	2	0	0.393877	0
ATM	80.2672	2	0	0.759176	0
RAD50	79.8974	2	0	0.689794	0
KMT2E	79.3894	2	0	0.389772	0
PTMA	78.8902	2	0	0.453103	0
RPL15	77.1859	2	0	0.352091	0
GTF2I	76.8488	2	0	0.367383	0
FYTTD1	76.5238	2	0	1.00996	0
RPL18A	76.513	2	0	0.367357	0
RPS20	76.4941	2	0	0.381516	0
ZNF331	75.6521	2	0	1.12347	0
DDX5	75.6384	2	0	0.390341	0
EEF1D	74.8441	2	1.11022e-16	0.40345	2.82383e-15
RPL7A	74.8228	2	1.11022e-16	0.40978	2.82383e-15
PRR4	74.4113	2	1.11022e-16	0.909991	2.82383e-15
RPS5	73.6514	2	1.11022e-16	0.398042	2.82383e-15
DNASE1L3	73.4546	2	1.11022e-16	0.353202	2.82383e-15
RPL39	72.9508	2	1.11022e-16	0.329422	2.82383e-15
RPL23A	72.9489	2	1.11022e-16	0.351342	2.82383e-15
ARRDC3	72.4276	2	2.22045e-16	0.529715	5.24833e-15
XRN1	72.3079	2	2.22045e-16	0.64585	5.24833e-15
RPL37A	72.3069	2	2.22045e-16	0.346179	5.24833e-15
FTH1	72.3022	3	1.33227e-15	0.297556	2.8601e-14
RBM4	72.2025	2	2.22045e-16	0.418409	5.24833e-15
RGS2	71.9695	2	2.22045e-16	0.700083	5.24833e-15
RPL37	71.9086	2	2.22045e-16	0.350742	5.24833e-15
RASGRF1	71.8435	2	2.22045e-16	1.04646	5.24833e-15
RPL6	71.175	2	3.33067e-16	0.354297	7.79377e-15
RPS27	70.9163	2	4.44089e-16	0.381	1.02888e-14
B2M	70.4482	2	5.55112e-16	0.330108	1.26113e-14
PNRC1	70.1356	2	5.55112e-16	0.53406	1.26113e-14
ARL5A	69.9636	2	6.66134e-16	0.448599	1.48453e-14
RPS13	69.7665	2	6.66134e-16	0.351547	1.48453e-14
STRBP	69.5977	2	7.77156e-16	0.252329	1.71561e-14
RPL23	69.0441	2	9.99201e-16	0.415299	2.18517e-14
FOS	68.7808	2	1.11022e-15	0.860085	2.40548e-14
AKR1A1	68.0797	2	1.66533e-15	0.226563	3.54262e-14
PHF20L1	67.9567	2	1.77636e-15	0.396802	3.74475e-14
RPL3	66.9207	2	2.88658e-15	0.339027	6.03089e-14
RPS2	66.7805	2	3.10862e-15	0.331579	6.43733e-14
RPS27A	66.7584	2	3.21965e-15	0.345	6.60875e-14
RPL28	66.4268	2	3.77476e-15	0.295838	7.68081e-14
HRK	66.3804	2	3.88578e-15	1.2268	7.83856e-14
ODC1	65.4677	2	6.10623e-15	0.629973	1.22125e-13
CLK1	64.353	2	1.06581e-14	0.256719	2.11356e-13
U2AF1	64.2324	2	1.13243e-14	0.592754	2.22679e-13
HSH2D	64.1251	2	1.18794e-14	0.473289	2.31648e-13
TFDP2	63.623	2	1.53211e-14	0.531979	2.96292e-13
EIF1	63.2597	2	1.83187e-14	0.313872	3.51358e-13
AGPAT5	62.8996	2	2.19824e-14	0.643247	4.18202e-13
JUNB	62.6513	2	2.4869e-14	0.253626	4.69302e-13
RPL29	62.3632	2	2.87548e-14	0.350037	5.38289e-13
RPL13	62.3044	2	2.95319e-14	0.326855	5.4845e-13
EIF3E	62.0956	2	3.28626e-14	0.59369	6.055e-13
PTPN1	61.9728	2	3.4861e-14	0.451016	6.37303e-13
TMSB10	60.8215	2	6.20615e-14	0.449711	1.12577e-12
RPL31	60.69	2	6.62803e-14	0.34036	1.19305e-12
RPL24	60.6667	2	6.70575e-14	0.368773	1.19782e-12
FNIP1	59.9817	2	9.448e-14	0.605697	1.67487e-12
GNG7	59.9438	2	9.62563e-14	0.900755	1.69353e-12
RPS9	59.8143	2	1.02696e-13	0.336842	1.79334e-12
ARFGAP2	59.583	2	1.15241e-13	0.534346	1.99751e-12
SQSTM1	59.4346	2	1.24123e-13	0.335215	2.12574e-12
BTF3	59.4296	2	1.24456e-13	0.47567	2.12574e-12
SBDS	58.8114	2	1.69531e-13	0.406186	2.87466e-12
SNN	58.6089	2	1.87628e-13	0.964313	3.15862e-12
ALDOA	58.5895	2	1.89404e-13	0.732615	3.16575e-12
USP8	58.5077	2	1.97398e-13	0.244793	3.27596e-12
RPS10	58.3826	2	2.10054e-13	0.342786	3.46146e-12
MIS18BP1	58.3397	2	2.14606e-13	0.391063	3.51174e-12
YBX3	58.2962	2	2.1938e-13	1.01363	3.56493e-12
UBA52	57.7692	2	2.85438e-13	0.323387	4.60638e-12
RPS23	57.5886	2	3.12417e-13	0.30754	5.00723e-12
RPS11	57.518	2	3.23741e-13	0.321438	5.15343e-12
PTPRCAP	57.2993	2	3.61045e-13	0.722887	5.70841e-12
TOP1MT	57.1133	2	3.96239e-13	0.680317	6.22281e-12
RBM3	56.6375	2	5.02709e-13	0.668695	7.84226e-12
MT-ND3	56.2875	2	5.98854e-13	0.245056	9.28026e-12
NBEAL1	56.1572	2	6.39155e-13	0.435872	9.83963e-12
YWHAZ	56.1346	2	6.46483e-13	0.47826	9.88739e-12
STAT3	55.9997	2	6.91558e-13	0.327967	1.05081e-11
RPL41	55.8405	2	7.48845e-13	0.303239	1.13052e-11
ZNF274	55.3329	2	9.65228e-13	0.587025	1.44358e-11
BCL2L11	55.326	2	9.68559e-13	0.572139	1.44358e-11
ARID5B	55.2589	2	1.00153e-12	0.660821	1.48328e-11
PARP14	55.0301	2	1.12299e-12	0.11304	1.6527e-11
RPS3	54.9237	2	1.18427e-12	0.315732	1.732e-11
TAOK1	54.8783	2	1.21159e-12	0.481172	1.75905e-11
TOMM7	54.868	2	1.2178e-12	0.44621	1.75905e-11
RPL10	54.6721	2	1.34315e-12	0.310749	1.9282e-11
CIRBP	54.6104	2	1.38511e-12	0.376903	1.97632e-11
ASH1L	54.4113	2	1.53011e-12	0.538101	2.16997e-11
HEBP2	54.1858	2	1.71285e-12	0.604132	2.4145e-11
RPL10A	53.402	2	2.53453e-12	0.331098	3.55137e-11
RPL38	53.0156	2	3.07476e-12	0.302854	4.28271e-11
DUSP2	52.7018	2	3.59701e-12	0.826097	4.98048e-11
EIF3H	52.6282	2	3.73179e-12	0.543691	5.1367e-11
LCP1	52.5176	2	3.94418e-12	0.251231	5.3973e-11
RPL9	51.7996	2	5.64748e-12	0.3226	7.6832e-11
PRRC2C	51.6033	2	6.23013e-12	0.221441	8.42688e-11
BAG1	51.305	2	7.23188e-12	0.352113	9.72563e-11
MIF	51.165	2	7.75646e-12	0.664491	1.03715e-10
FAU	50.8327	2	9.15856e-12	0.311525	1.21767e-10
ELF1	50.7367	2	9.60887e-12	0.52045	1.27033e-10
MARCKSL1	50.6682	2	9.9436e-12	0.678944	1.30719e-10
NPIPB5	50.4966	2	1.08343e-11	0.511949	1.41633e-10
PPP1R2	50.4112	2	1.13072e-11	0.595599	1.46993e-10
RPS7	50.3069	2	1.19121e-11	0.293139	1.54002e-10
EIF4A2	50.1049	2	1.31785e-11	0.407138	1.69437e-10
RASSF6	49.7995	2	1.53527e-11	0.843979	1.96313e-10
DDX39B	49.6703	2	1.63766e-11	0.39121	2.08267e-10
FCHSD2	49.3655	2	1.90731e-11	0.548007	2.41249e-10
RPSA	49.2286	2	2.04238e-11	0.349664	2.56944e-10
AC084018.1	48.5315	2	2.89411e-11	1.43685	3.6215e-10
ETFA	48.2215	2	3.37931e-11	0.308838	4.20616e-10
NR4A2	48.1981	2	3.41918e-11	0.584596	4.23327e-10
RPS15A	48.1316	2	3.53476e-11	0.274381	4.35334e-10
WIPF1	47.8441	2	4.08111e-11	0.417441	4.9999e-10
MT-CO1	47.6292	2	4.54404e-11	0.226696	5.53805e-10
SUMO3	47.545	2	4.73951e-11	0.832505	5.74635e-10
RPS15	47.526	2	4.78467e-11	0.322492	5.7712e-10
SERF2	47.5139	2	4.8139e-11	0.437818	5.77669e-10
TMSB4X	47.4052	2	5.08271e-11	0.389735	6.06814e-10
RPS21	47.322	2	5.29856e-11	0.287782	6.27855e-10
SIK3	47.3167	2	5.31262e-11	0.241006	6.27855e-10
ARIH2	47.2936	2	5.37438e-11	0.583478	6.31962e-10
GTF2IRD2B	47.239	2	5.5231e-11	0.82055	6.46203e-10
HPS4	47.1905	2	5.65868e-11	0.401748	6.58772e-10
RAB7A	47.1326	2	5.82495e-11	0.803692	6.74772e-10
ACTB	47.0935	2	5.93997e-11	0.369482	6.84706e-10
KPNA1	47.0749	2	5.99524e-11	0.630592	6.87689e-10
DUSP1	47.019	2	6.16518e-11	0.277264	7.03733e-10
SYK	46.9979	2	6.23062e-11	0.431433	7.0775e-10
ADPGK	46.8295	2	6.77819e-11	0.282623	7.6623e-10
DNMBP	46.5012	2	7.98729e-11	0.886794	8.9857e-10
RBM39	46.4704	2	8.11106e-11	0.26521	9.05199e-10
PPP2R5C	46.4673	2	8.12358e-11	0.181641	9.05199e-10
MALAT1	46.3729	2	8.51648e-11	0.166148	9.44481e-10
STK17B	46.1307	2	9.61258e-11	0.40048	1.06101e-09
NDUFB9	45.9808	2	1.03608e-10	0.311702	1.13823e-09
PTPN7	45.9499	2	1.05222e-10	0.574919	1.14781e-09
MORF4L1	45.9454	2	1.05461e-10	0.365046	1.14781e-09
C8orf33	45.8119	2	1.1274e-10	0.172545	1.22135e-09
ORAI2	45.7379	2	1.1699e-10	0.527537	1.26155e-09
NPM1	45.6983	2	1.19328e-10	0.532564	1.28086e-09
RPL36	45.581	2	1.26537e-10	0.307439	1.35204e-09
PTAR1	45.3646	2	1.40994e-10	0.437406	1.49966e-09
NOSIP	45.2072	2	1.52539e-10	0.720311	1.61512e-09
NFKBIA	45.0513	2	1.64904e-10	0.487838	1.73818e-09
CD9	44.9653	2	1.7215e-10	0.632964	1.80641e-09
CRIP2	44.909	2	1.77065e-10	1.09079	1.84969e-09
HLA-DQA2	44.8017	2	1.86827e-10	0.392061	1.943e-09
PIK3CA	44.7279	2	1.93848e-10	0.782981	2.00709e-09
COX7C	44.6193	2	2.04666e-10	0.402162	2.10978e-09
PHIP	44.5941	2	2.07257e-10	0.127828	2.12711e-09
TOP2B	44.5002	2	2.17223e-10	0.375669	2.21965e-09
PFDN5	44.2961	2	2.40555e-10	0.311326	2.44738e-09
ARID1B	44.0355	2	2.7404e-10	0.362983	2.77599e-09
ARID4B	43.9325	2	2.88522e-10	0.187896	2.91009e-09
UBE2H	43.8781	2	2.96475e-10	0.304256	2.97747e-09
CTSH	43.7363	2	3.18257e-10	0.900411	3.18257e-09
MIDN	43.3953	2	3.77421e-10	0.694022	3.75815e-09
RGCC	43.381	2	3.80125e-10	1.92467	3.76903e-09
SLC43A2	43.2792	2	3.99983e-10	0.959354	3.9492e-09
NCR3	43.2444	2	4.07012e-10	0.613531	4.00172e-09
GPR183	43.0133	2	4.56848e-10	0.799076	4.47291e-09
EIF1B	42.9314	2	4.75953e-10	0.348041	4.64054e-09
MT-CO3	42.8819	2	4.87892e-10	0.206225	4.71992e-09
STRAP	42.8809	2	4.88128e-10	0.752175	4.71992e-09
IGLL5	42.8528	2	4.95029e-10	0.750075	4.76695e-09
MAP4	42.6824	2	5.39063e-10	0.653673	5.1697e-09
MT-ND2	42.5121	2	5.86965e-10	0.19484	5.60611e-09
POLR2J3	42.4996	2	5.90644e-10	0.536851	5.61832e-09
TBC1D9	42.3397	2	6.39805e-10	0.169607	6.06131e-09
N4BP2L2	42.0463	2	7.40897e-10	0.266402	6.99073e-09
CLNK	41.8652	2	8.11132e-10	0.562305	7.62269e-09
RPL27	41.8443	2	8.19644e-10	0.308678	7.67187e-09
LTB	41.6469	2	9.04683e-10	0.429309	8.4341e-09
IFI27L2	41.3268	2	1.06171e-09	0.595752	9.8587e-09
RIC3	41.1189	2	1.17798e-09	0.27248	1.08952e-08
SEC63	41.0279	2	1.23284e-09	0.192106	1.13576e-08
EHMT1	41.0099	2	1.24399e-09	0.831051	1.14154e-08
PPIB	40.9074	2	1.30939e-09	0.799497	1.19686e-08
MED30	40.4962	2	1.60826e-09	0.989208	1.46433e-08
TTC19	40.4201	2	1.67065e-09	0.438054	1.51524e-08
OSBPL10-AS1	40.3545	2	1.72632e-09	0.813636	1.55969e-08
LRRC58	40.2563	2	1.81326e-09	0.638687	1.63194e-08
RPL21	40.118	2	1.94308e-09	0.310753	1.74207e-08
AMN	39.8909	2	2.17674e-09	0.68615	1.94411e-08
PYHIN1	39.8437	2	2.22868e-09	0.533463	1.98294e-08
HIST1H1E	39.7385	2	2.34907e-09	0.54184	2.08213e-08
SCAPER	39.5462	2	2.58619e-09	0.21102	2.28365e-08
RPS19	39.0617	2	3.29504e-09	0.264661	2.89864e-08
EIF3F	38.6734	2	4.00111e-09	0.457184	3.50659e-08
IDS	38.5438	2	4.26893e-09	0.504474	3.72735e-08
DMD	38.442	2	4.49191e-09	0.288925	3.90746e-08
ADAR	38.3929	2	4.60344e-09	0.248854	3.98965e-08
HNRNPD	38.3673	2	4.66278e-09	0.485638	4.02118e-08
CCNC	38.3624	2	4.67419e-09	0.182075	4.02118e-08
SFSWAP	37.909	2	5.8636e-09	0.178858	5.02594e-08
RPL36A	37.8639	2	5.9974e-09	0.312312	5.12187e-08
SRP14	37.8477	2	6.04613e-09	0.353845	5.12904e-08
UBC	37.8465	2	6.04963e-09	0.303005	5.12904e-08
RPS26	37.6861	2	6.55489e-09	0.296985	5.53734e-08
IRF9	37.6515	2	6.66942e-09	0.76919	5.61383e-08
SRGN	37.6357	2	6.72223e-09	0.427428	5.638e-08
ACAP2	37.3915	2	7.5953e-09	0.532091	6.3475e-08
DAZAP2	37.3426	2	7.78328e-09	0.541343	6.48145e-08
SNRPD2	37.292	2	7.98243e-09	0.425777	6.62371e-08
RPL35	37.2402	2	8.19187e-09	0.277507	6.77349e-08
TRAPPC10	37.2243	2	8.25732e-09	0.737775	6.80356e-08
NCOA3	36.9344	2	9.5453e-09	0.392671	7.82566e-08
S100A6	36.9304	2	9.56469e-09	0.343971	7.82566e-08
RPLP0	36.5872	2	1.13553e-08	0.290338	9.2583e-08
MT-ND4	36.4679	2	1.2053e-08	0.210468	9.79307e-08
PELI1	36.4346	2	1.22556e-08	0.338158	9.92319e-08
RASA2	36.2755	2	1.32702e-08	0.666219	1.0705e-07
FOSB	36.2691	2	1.33126e-08	1.28124	1.0705e-07
SKP1	36.2533	2	1.3418e-08	0.607945	1.07528e-07
MT-ND5	36.1673	3	6.90269e-08	0.0676963	4.90951e-07
FNBP1	36.1093	2	1.44198e-08	0.435626	1.15162e-07
NEIL1	35.9977	2	1.52474e-08	0.808198	1.21357e-07
IREB2	35.9793	2	1.53881e-08	0.243987	1.22062e-07
VPREB3	35.6553	2	1.80947e-08	0.533679	1.43046e-07
TRIM44	35.5886	2	1.87085e-08	0.2763	1.47401e-07
PLCG2	35.4907	2	1.96471e-08	0.240392	1.54276e-07
HINT1	35.4552	2	1.99985e-08	0.361677	1.56242e-07
PRDM2	35.452	2	2.00311e-08	0.466243	1.56242e-07
UBA6	35.3542	2	2.10343e-08	0.128262	1.63523e-07
PCM1	35.3427	2	2.11559e-08	0.20096	1.63923e-07
HLA-DRB5	35.123	2	2.36128e-08	0.481318	1.82132e-07
CMTM6	35.1188	2	2.36616e-08	0.437225	1.82132e-07
MT-ATP6	35.1025	2	2.38558e-08	0.18881	1.83025e-07
EIF3L	35.079	2	2.41373e-08	0.521989	1.84579e-07
CYB5R4	35.0173	2	2.48941e-08	0.118305	1.89747e-07
SET	35.0098	2	2.49868e-08	0.263041	1.89835e-07
JUND	35.0021	2	2.5083e-08	0.466449	1.89949e-07
COMMD6	34.9857	2	2.52904e-08	0.366121	1.90901e-07
YY1	34.9556	2	2.56736e-08	0.637656	1.93171e-07
STAG1	34.9216	2	2.61132e-08	0.552974	1.95849e-07
COTL1	34.7441	2	2.85377e-08	0.525024	2.13349e-07
UBE2Q2	34.704	2	2.91152e-08	0.469502	2.16973e-07
TCF25	34.2576	2	3.63956e-08	0.341706	2.70367e-07
RNF213	34.1773	2	3.78878e-08	0.192484	2.80562e-07
UQCRH	34.1111	2	3.9162e-08	0.452486	2.88431e-07
RPL17	34.1093	2	3.91971e-08	0.329699	2.88431e-07
C7orf55-LUC7L2	34.047	2	4.04372e-08	1.26016	2.96624e-07
PHF3	33.9876	2	4.16559e-08	0.722214	3.04608e-07
CLEC2D	33.8195	2	4.53091e-08	0.62571	3.30291e-07
FOXP1	33.8083	2	4.55642e-08	0.0750946	3.31119e-07
FRYL	33.6212	2	5.00328e-08	0.252952	3.62467e-07
GSTP1	33.4999	2	5.31612e-08	0.451589	3.83942e-07
OPA1	33.4647	2	5.41035e-08	0.482811	3.89545e-07
RNMT	33.4409	2	5.47518e-08	0.361462	3.93004e-07
KLHL24	33.3045	2	5.86166e-08	0.417506	4.19458e-07
DHX36	33.2106	2	6.14351e-08	0.316445	4.38287e-07
ARHGDIB	32.9176	2	7.11264e-08	0.455695	5.04351e-07
MT-CYB	32.8863	2	7.22501e-08	0.207297	5.10771e-07
CLIP1	32.8538	2	7.34318e-08	0.196812	5.17561e-07
CFL1	32.8416	2	7.38832e-08	0.349223	5.19179e-07
SF3B1	32.7782	2	7.62627e-08	0.52914	5.34296e-07
RPS17	32.5827	2	8.40923e-08	0.591539	5.87391e-07
LSP1	32.4811	2	8.8476e-08	0.611973	6.16172e-07
PSMC6	32.4599	2	8.94164e-08	0.125122	6.20873e-07
VAMP2	32.403	2	9.1999e-08	0.317456	6.36916e-07
HNRNPA3	32.3658	2	9.3723e-08	0.377695	6.46938e-07
MAP2K7	32.3343	2	9.52128e-08	0.658698	6.55288e-07
EEF1B2	32.3155	2	9.61118e-08	0.337061	6.59535e-07
LDLRAD4	32.3016	2	9.67844e-08	0.506099	6.61249e-07
BAZ2B	32.2986	2	9.69266e-08	0.735145	6.61249e-07
WDR45B	32.2915	2	9.72746e-08	0.523997	6.61694e-07
GNPTAB	32.2359	2	1.00013e-07	0.507375	6.7835e-07
RAB3GAP2	32.2007	2	1.01788e-07	0.144173	6.88396e-07
NR1H2	32.1784	2	1.02933e-07	0.554327	6.94131e-07
C7orf50	32.0329	2	1.10702e-07	0.43276	7.44374e-07
ZFAS1	31.9918	2	1.12999e-07	0.482768	7.57644e-07
NACA	31.8369	2	1.22099e-07	0.319358	8.16321e-07
IRF1	31.7817	2	1.25515e-07	0.294188	8.3677e-07
SECISBP2	31.7489	2	1.27592e-07	0.462321	8.48199e-07
YME1L1	31.6398	2	1.3474e-07	0.286264	8.93175e-07
KIAA0355	31.597	2	1.37658e-07	0.7466	9.09941e-07
ARL6IP4	31.5094	2	1.43819e-07	0.343147	9.47987e-07
LPP	31.0182	2	1.83861e-07	0.539531	1.20853e-06
GNAS	30.9312	2	1.92035e-07	0.117811	1.25871e-06
DNAJC7	30.8924	2	1.95791e-07	0.411702	1.27975e-06
GABARAP	30.7773	2	2.07393e-07	0.523367	1.35181e-06
H3F3A	30.7577	2	2.09434e-07	0.24847	1.36132e-06
LITAF	30.6846	2	2.17233e-07	0.5228	1.4081e-06
SYF2	30.6549	2	2.20483e-07	0.350676	1.42522e-06
TUBA1A	30.6231	2	2.24019e-07	0.428044	1.44409e-06
AP1S3	30.5343	2	2.34191e-07	0.110909	1.50551e-06
FTL	30.387	2	2.52085e-07	0.366701	1.6161e-06
ARMC8	30.2895	2	2.64682e-07	0.455581	1.69223e-06
CHD1	30.2243	2	2.73445e-07	0.122805	1.7433e-06
GPBP1L1	30.2191	2	2.7416e-07	0.612482	1.7433e-06
CGGBP1	30.1719	2	2.80714e-07	0.264317	1.78014e-06
GPSM3	30.1657	2	2.81585e-07	0.576647	1.78083e-06
RPS18	30.0978	2	2.91298e-07	0.249297	1.8373e-06
ANKIB1	29.9748	2	3.09779e-07	0.148994	1.94758e-06
TMBIM4	29.9705	2	3.10448e-07	0.777538	1.94758e-06
CNBP	29.935	2	3.16015e-07	0.397591	1.97721e-06
NR3C1	29.819	2	3.34873e-07	0.0915337	2.08961e-06
BRWD1	29.6588	2	3.62808e-07	0.710528	2.2579e-06
SEC11A	29.6304	2	3.67997e-07	0.833995	2.28412e-06
S100A4	29.5719	2	3.78923e-07	0.416168	2.34571e-06
CD63	29.553	2	3.82522e-07	0.679451	2.36175e-06
GCC2	29.5396	2	3.85078e-07	0.234327	2.37127e-06
BCLAF1	29.5034	2	3.92121e-07	0.401288	2.4078e-06
CCNI	29.4986	2	3.93068e-07	0.32501	2.4078e-06
LCK	29.3681	2	4.19568e-07	0.616447	2.56342e-06
SNRPD3	29.3166	2	4.30515e-07	0.438543	2.62345e-06
RMDN1	29.2273	2	4.50174e-07	0.489744	2.73002e-06
SLC2A6	29.2265	2	4.50337e-07	0.288383	2.73002e-06
PTEN	29.1984	2	4.56717e-07	0.123851	2.76154e-06
UQCRB	29.1742	2	4.62271e-07	0.403893	2.78792e-06
GADD45B	29.1283	2	4.7301e-07	0.712537	2.84536e-06
SSR2	28.8396	2	5.46451e-07	0.573351	3.27871e-06
SYNE2	28.8308	2	5.48865e-07	0.724282	3.28477e-06
VPS13C	28.6591	2	5.9808e-07	0.476388	3.57017e-06
TPM3	28.5421	2	6.34108e-07	0.309716	3.7756e-06
COX6C	28.4658	2	6.58769e-07	0.417385	3.91249e-06
AC007952.4	28.404	3	2.98764e-06	0.400049	1.55357e-05
ZNF148	28.3721	2	6.90351e-07	0.58234	4.08967e-06
SLC25A6	28.3233	2	7.0743e-07	0.316338	4.18027e-06
UBR5	28.3033	2	7.14526e-07	0.111194	4.21156e-06
PEG10	28.2571	2	7.31226e-07	1.0816	4.29917e-06
KDM6B	28.1	2	7.90963e-07	0.185172	4.63873e-06
CYTIP	28.0453	2	8.12899e-07	0.342483	4.75546e-06
CYBA	28.0254	2	8.21054e-07	0.326489	4.79119e-06
SYAP1	27.8566	2	8.93347e-07	0.97454	5.20008e-06
CDC42SE2	27.6175	2	1.0068e-06	0.573202	5.84592e-06
NAA38	27.5872	2	1.02215e-06	0.543787	5.92039e-06
CCNK	27.4817	2	1.07751e-06	0.613837	6.2256e-06
RTN4	27.4224	2	1.10993e-06	0.610505	6.39715e-06
APC	27.253	2	1.20805e-06	0.47091	6.94553e-06
AIM2	27.219	2	1.22875e-06	0.702174	7.04721e-06
TMEM243	27.213	2	1.23245e-06	0.321383	7.05118e-06
TNRC6B	27.1409	2	1.27767e-06	0.356218	7.29206e-06
MCTP2	27.101	2	1.30342e-06	0.0900973	7.42093e-06
NCOR1	27.0947	2	1.30754e-06	0.330717	7.42633e-06
JMJD1C	27.076	2	1.31983e-06	0.25745	7.47796e-06
DUSP10	27.0086	2	1.36507e-06	0.83784	7.71561e-06
BNIP2	26.8762	2	1.45847e-06	0.466635	8.22366e-06
YWHAQ	26.8574	2	1.47225e-06	0.595125	8.28142e-06
RBBP7	26.7495	2	1.5539e-06	0.468008	8.71972e-06
EIF2A	26.7399	2	1.56134e-06	1.05494	8.74049e-06
C5orf24	26.7133	2	1.58227e-06	0.315626	8.81771e-06
CCNT2	26.7128	2	1.58267e-06	0.471721	8.81771e-06
PPP1R15A	26.5695	2	1.70026e-06	0.257293	9.42911e-06
MT-ND4L	26.5692	2	1.70046e-06	0.246328	9.42911e-06
NGLY1	26.5547	2	1.71284e-06	0.362904	9.47528e-06
MAPK6	26.5334	2	1.73118e-06	0.880097	9.55414e-06
TRPM7	26.5109	2	1.75074e-06	0.11179	9.63938e-06
CD38	26.4789	2	1.77906e-06	0.705029	9.7723e-06
GPBP1	26.4425	2	1.81165e-06	0.293342	9.92801e-06
PFN1	26.4097	2	1.84164e-06	0.328626	1.00466e-05
COX6B1	26.4094	2	1.84188e-06	0.468422	1.00466e-05
SMCHD1	26.394	2	1.85616e-06	0.28339	1.0101e-05
TAGLN2	26.3655	2	1.88281e-06	0.474	1.02222e-05
SERP1	26.323	2	1.9232e-06	0.279888	1.04173e-05
NOTCH2NL	26.256	2	1.98878e-06	0.608632	1.07477e-05
PTRHD1	26.2132	2	2.03176e-06	1.18605	1.09547e-05
PTP4A1	26.1999	2	2.04529e-06	0.405666	1.10022e-05
MT-CO2	26.1692	2	2.07694e-06	0.166366	1.11469e-05
EIF2AK1	26.1012	2	2.14882e-06	0.141629	1.15063e-05
TSC22D3	26.0935	2	2.15711e-06	0.204858	1.15243e-05
U2SURP	26.0859	2	2.16532e-06	0.280768	1.15418e-05
CDC42	26.0284	2	2.22843e-06	0.422108	1.18512e-05
ABR	25.9064	2	2.36857e-06	1.25794	1.25679e-05
TCF7	25.8692	2	2.41312e-06	0.776799	1.27753e-05
HNRNPK	25.6846	2	2.64642e-06	0.39448	1.39788e-05
TARSL2	25.6378	2	2.70911e-06	0.35923	1.42778e-05
SMARCB1	25.6168	2	2.73769e-06	0.446501	1.43959e-05
ZEB2	25.6106	2	2.74613e-06	0.327007	1.4408e-05
UBALD2	25.5378	2	2.848e-06	0.249879	1.4909e-05
DAZAP1	25.5229	2	2.86935e-06	0.0867834	1.49718e-05
RANBP1	25.5204	2	2.8728e-06	0.454048	1.49718e-05
YBX1	25.3928	2	3.06215e-06	0.313699	1.58879e-05
WDR11	25.3862	2	3.07227e-06	0.073993	1.59051e-05
MARCKS	25.351	2	3.12678e-06	0.674131	1.61516e-05
JUN	25.3043	2	3.2007e-06	0.521094	1.6497e-05
HP1BP3	25.2594	2	3.27339e-06	0.601189	1.68346e-05
NAP1L1	25.2107	2	3.35406e-06	0.355601	1.72116e-05
TUBB2A	25.1388	2	3.47676e-06	0.908697	1.78022e-05
PAIP2	25.1189	2	3.51157e-06	0.453293	1.79412e-05
MYL6	25.0883	2	3.56574e-06	0.272043	1.81783e-05
MORF4L2	25.0096	2	3.70884e-06	0.0791929	1.88667e-05
SCAND1	24.9804	2	3.76337e-06	0.567829	1.91026e-05
UBB	24.9457	2	3.82921e-06	0.294016	1.93947e-05
CREBBP	24.8966	2	3.92429e-06	0.29034	1.98334e-05
SLC2A3	24.8279	2	4.06163e-06	0.345543	2.04712e-05
HNRNPC	24.8247	2	4.068e-06	0.272682	2.04712e-05
EPB41	24.7789	2	4.16235e-06	0.466366	2.09011e-05
JARID2	24.6776	2	4.37855e-06	0.0976165	2.19396e-05
SMAD3	24.6443	2	4.45214e-06	0.23531	2.22607e-05
FBXO3	24.5004	2	4.78414e-06	0.443437	2.38697e-05
VEZT	24.4389	2	4.93344e-06	0.241057	2.45622e-05
RNF115	24.394	2	5.04569e-06	0.424518	2.50678e-05
LAMTOR2	24.3344	2	5.19815e-06	0.169643	2.57705e-05
BZW1	24.2623	2	5.38891e-06	0.384461	2.66597e-05
AL592183.1	24.248	2	5.42768e-06	0.653187	2.67949e-05
HLA-B	24.1812	2	5.61195e-06	0.23338	2.76462e-05
RGS12	24.1702	2	5.64289e-06	0.832849	2.77403e-05
EPC1	24.1488	2	5.7037e-06	0.246392	2.79804e-05
WASF2	24.0294	2	6.05466e-06	0.321102	2.964e-05
GIGYF2	23.9769	2	6.21554e-06	0.48596	3.0364e-05
BACH1	23.9447	2	6.31646e-06	0.678936	3.07928e-05
SSH2	23.9283	2	6.36837e-06	0.157604	3.09813e-05
HSP90AB1	23.8734	2	6.54562e-06	0.376755	3.17775e-05
ARPC3	23.8567	2	6.60071e-06	0.289086	3.19786e-05
HNRNPA2B1	23.8178	2	6.73036e-06	0.237876	3.25394e-05
CD74	23.794	2	6.81065e-06	0.208222	3.28596e-05
ARRDC1	23.7687	2	6.89734e-06	0.255146	3.32094e-05
DLG1	23.7353	2	7.01358e-06	0.281693	3.36767e-05
OST4	23.7326	2	7.02317e-06	0.451464	3.36767e-05
HSPA4	23.7264	2	7.0451e-06	0.0909925	3.37128e-05
RUFY3	23.6451	2	7.33726e-06	0.328658	3.50392e-05
GYPC	23.6153	2	7.44733e-06	0.529617	3.54924e-05
HNRNPA0	23.5598	2	7.65707e-06	0.360087	3.64178e-05
SIAH2	23.4779	2	7.97697e-06	0.189417	3.78623e-05
YWHAH	23.4232	2	8.19818e-06	0.49552	3.88335e-05
APLP2	23.4135	2	8.23782e-06	0.632292	3.89424e-05
CHD4	23.3989	2	8.2983e-06	0.209431	3.91492e-05
BTG2	23.3266	2	8.60379e-06	0.365424	4.05088e-05
MTSS1	23.3094	2	8.67837e-06	0.501303	4.07779e-05
HMCES	23.2547	2	8.91888e-06	0.347529	4.1824e-05
CLMN	23.239	2	8.98887e-06	0.112513	4.20679e-05
TSTD1	23.2211	2	9.06975e-06	0.456818	4.23617e-05
EIF3K	23.1902	2	9.21113e-06	0.282451	4.29364e-05
FBXW7	23.0566	2	9.84759e-06	0.118585	4.57523e-05
YWHAB	23.0552	2	9.85434e-06	0.339444	4.57523e-05
BEX2	23.0256	2	1.00012e-05	0.564534	4.63423e-05
PRRC2B	23.0197	2	1.0031e-05	0.0738383	4.63885e-05
FBXO21	22.9386	2	1.0446e-05	0.101343	4.82125e-05
TLE4	22.915	2	1.057e-05	0.291383	4.86862e-05
ZBTB10	22.9111	2	1.05903e-05	0.225781	4.86862e-05
CYCS	22.8753	2	1.0782e-05	0.478898	4.94702e-05
MAD1L1	22.8418	2	1.09641e-05	0.689507	5.02073e-05
PARP9	22.8117	2	1.11301e-05	0.214483	5.0868e-05
COX4I1	22.6557	2	1.20334e-05	0.291989	5.48891e-05
SMARCD1	22.6378	2	1.21413e-05	0.326966	5.52737e-05
TRAPPC2L	22.562	2	1.26102e-05	0.513292	5.72967e-05
CHD9	22.5047	2	1.2977e-05	0.150191	5.88492e-05
ARPC2	22.4329	2	1.34509e-05	0.27753	6.08801e-05
MICAL3	22.3689	2	1.38886e-05	0.23644	6.27402e-05
ADD3	22.2585	2	1.46764e-05	0.279035	6.61713e-05
CCDC12	22.1824	2	1.52455e-05	0.276044	6.8605e-05
BIRC6	22.1633	2	1.53924e-05	0.297545	6.91327e-05
TMA7	22.1428	2	1.55505e-05	0.249561	6.97091e-05
RBM5	22.1278	2	1.56682e-05	0.332364	7.01026e-05
ZFR	21.9341	2	1.7261e-05	0.466161	7.70817e-05
PCBP2	21.8941	2	1.76102e-05	0.345628	7.84911e-05
NFKBID	21.7105	2	1.93032e-05	0.342651	8.58734e-05
GIT2	21.6201	2	2.01958e-05	0.483242	8.96738e-05
KLHL36	21.5814	2	2.05903e-05	0.110861	9.12523e-05
PTP4A2	21.4998	2	2.14479e-05	0.461811	9.48737e-05
DDAH2	21.4542	2	2.19425e-05	0.539186	9.68784e-05
CHCHD10	21.4422	2	2.20741e-05	0.327405	9.70994e-05
RPL22L1	21.4421	2	2.20756e-05	0.440792	9.70994e-05
ATF6B	21.39	2	2.26574e-05	0.378095	9.94714e-05
C9orf16	21.3451	2	2.31727e-05	0.70475	0.000101543
SUDS3	21.2985	2	2.37189e-05	0.667216	0.000103742
SPG11	21.2916	2	2.38005e-05	0.295432	0.000103905
ZFAND5	21.262	2	2.41551e-05	0.431428	0.000105257
SPG21	21.2556	2	2.42324e-05	0.593766	0.000105397
ERCC2	21.2462	2	2.43472e-05	0.699757	0.0001057
FNBP4	21.2133	2	2.47514e-05	0.0795292	0.000107256
TLE1	21.1777	2	2.51951e-05	0.432396	0.000108977
ARPC1B	21.1699	2	2.52942e-05	0.184409	0.000109129
HVCN1	21.1676	2	2.53234e-05	0.368367	0.000109129
NDUFA13	21.0954	2	2.62539e-05	0.423566	0.00011293
PLEKHG1	21.0082	2	2.7424e-05	0.323428	0.000117747
ADD1	20.981	2	2.77987e-05	0.167666	0.000119137
UXT	20.9602	2	2.80906e-05	0.395193	0.000120168
HCLS1	20.9241	2	2.8602e-05	0.359495	0.000122133
EWSR1	20.8532	3	0.000112932	0.239347	0.000418798
SECISBP2L	20.8341	2	2.99174e-05	0.60245	0.000127517
RPL36AL	20.7881	2	3.06138e-05	0.286573	0.000130248
SMG1	20.7697	2	3.08971e-05	0.0798436	0.000131215
SMARCC2	20.7456	2	3.12715e-05	0.162778	0.000132564
NIPBL	20.7389	2	3.13765e-05	0.27377	0.000132769
ERGIC3	20.7112	2	3.18149e-05	0.485675	0.000134381
OAZ2	20.6983	2	3.20206e-05	0.452123	0.000135006
ZBTB44	20.5998	2	3.36358e-05	0.470211	0.000141561
CHD2	20.4968	2	3.54149e-05	0.268223	0.000148781
CHCHD2	20.4684	2	3.59214e-05	0.352829	0.000150638
MAF1	20.3385	2	3.83304e-05	0.559288	0.000160453
MAPK1IP1L	20.2935	2	3.92037e-05	0.482345	0.000163815
C18orf32	20.2755	2	3.95581e-05	0.502868	0.000165002
LINC00926	20.2658	2	3.97498e-05	0.384597	0.000165308
C16orf74	20.2647	2	3.97729e-05	0.425479	0.000165308
PTOV1	20.2468	2	4.01287e-05	0.321105	0.000166491
BIRC2	20.2331	2	4.04045e-05	0.918802	0.000167339
RNF139	20.1842	2	4.14052e-05	0.303562	0.00017118
CD37	20.1711	2	4.16768e-05	0.220112	0.000171999
NUMB	20.127	2	4.26061e-05	0.157554	0.000175525
UTRN	20.084	2	4.35328e-05	0.350386	0.000179028
AP2M1	20.0356	2	4.45987e-05	0.535966	0.000183089
MDK	19.9923	2	4.55756e-05	0.520369	0.000186772
UBE2K	19.9742	2	4.59889e-05	0.20543	0.000188137
APOD	19.9361	2	4.68732e-05	0.981714	0.000191419
RGS1	19.9272	2	4.70825e-05	0.65547	0.000191939
NMT2	19.8591	2	4.8713e-05	0.782735	0.000198241
CHD7	19.8216	2	4.96348e-05	0.404519	0.000201641
TAX1BP1	19.7945	2	5.03129e-05	0.288342	0.000204042
DPYSL2	19.7206	2	5.22065e-05	0.610402	0.000211355
EEF2	19.6058	2	5.52902e-05	0.371739	0.000223453
CD69	19.5576	2	5.66383e-05	0.310897	0.000228506
CUTA	19.5406	2	5.71221e-05	0.600965	0.000230061
AP3S1	19.5224	2	5.7644e-05	0.65246	0.000231765
ZNF280D	19.5014	2	5.82526e-05	0.317441	0.00023381
USP3	19.4295	2	6.03873e-05	0.0669624	0.000241963
ALOX5	19.3658	2	6.234e-05	0.0533306	0.00024936
ISCU	19.3361	2	6.32718e-05	0.446729	0.000252655
ITGAE	19.3082	2	6.41604e-05	0.429108	0.000255767
OCIAD2	19.2988	2	6.44642e-05	0.400633	0.000256541
MZB1	19.2819	2	6.50112e-05	0.395559	0.000258279
SPINT2	19.2598	2	6.57328e-05	0.518731	0.000260703
PRDX5	19.2132	2	6.72818e-05	0.424798	0.000266395
EIF4B	19.1603	2	6.90879e-05	0.314444	0.000273084
MT-ATP8	19.1113	2	7.08017e-05	0.624156	0.000279386
UBE2D3	19.1065	2	7.09719e-05	0.291082	0.000279586
SERPINF1	19.0667	2	7.23978e-05	0.704316	0.000284274
PYURF	19.0664	2	7.2409e-05	0.64499	0.000284274
EFCAB14	19.0631	2	7.25263e-05	0.50056	0.000284274
CAND1	19.0226	2	7.40111e-05	0.243141	0.000289609
TMEM183A	19.0128	2	7.4375e-05	0.38265	0.000290547
TBC1D1	18.9349	2	7.73286e-05	0.38645	0.000301303
MAPRE1	18.9334	2	7.73858e-05	0.503286	0.000301303
MBP	18.9137	2	7.81516e-05	0.486116	0.000303778
EMC3	18.8648	2	8.00853e-05	0.253043	0.000310779
TRIM56	18.8594	2	8.03027e-05	0.356205	0.000311107
SQLE	18.8511	2	8.06354e-05	0.183575	0.000311879
FAM162A	18.8377	2	8.11787e-05	0.495218	0.000313462
HADHA	18.8267	2	8.1627e-05	0.0600185	0.000314674
EIF4G2	18.779	2	8.3599e-05	0.347312	0.000321054
YPEL5	18.7771	2	8.36781e-05	0.380095	0.000321054
CHL1	18.7767	2	8.36935e-05	0.822551	0.000321054
GTF2A2	18.7349	2	8.54592e-05	0.42691	0.000327291
CMPK1	18.692	2	8.73118e-05	0.385539	0.000333839
TMX4	18.6154	2	9.07226e-05	0.514608	0.000346045
VDAC2	18.6137	2	9.07997e-05	0.460709	0.000346045
PNISR	18.5906	2	9.18532e-05	0.0610838	0.00034949
DYNC1H1	18.5869	2	9.20254e-05	0.0603704	0.000349577
TARDBP	18.5277	2	9.47887e-05	0.072343	0.00035949
ZNF207	18.5082	2	9.57189e-05	0.288974	0.000362268
CCDC88C	18.5059	2	9.58308e-05	0.0673022	0.000362268
CSRNP1	18.476	2	9.72732e-05	0.796034	0.000367128
CHD6	18.4658	2	9.77692e-05	0.490197	0.000368406
PAFAH1B1	18.4567	2	9.82157e-05	0.682801	0.000369493
ROCK1	18.4453	2	9.87765e-05	0.283143	0.000371007
ARL2	18.3928	2	0.000101404	0.57649	0.000380266
RNF19A	18.3889	2	0.0001016	0.296239	0.00038039
C6orf48	18.3766	2	0.000102226	0.359871	0.000382124
CIB1	18.2831	2	0.000107123	0.171549	0.00039979
JOSD1	18.2778	2	0.000107405	0.664446	0.000399947
FUT8	18.2759	2	0.000107507	0.514298	0.000399947
RERE	18.1793	2	0.00011283	0.3719	0.000418798
LAMTOR1	18.1604	2	0.0001139	0.506015	0.000421717
NDUFA2	18.1473	2	0.000114647	0.5316	0.000423815
INPP5D	18.1397	2	0.000115085	0.396611	0.000424761
CNPPD1	18.1174	2	0.000116376	0.680918	0.00042885
PHPT1	18.1106	2	0.000116771	0.659883	0.00042963
RPS4Y1	18.0599	2	0.000119766	0.385945	0.000439958
MDM4	18.0087	2	0.000122876	0.190421	0.000450672
ARF6	17.9875	2	0.000124186	0.411788	0.000454766
KIAA1109	17.9431	2	0.000126973	0.414479	0.000464244
STAU2	17.9304	2	0.000127782	0.131988	0.000466474
DDX46	17.9128	2	0.00012891	0.247234	0.00046986
2021-09-07	17.8904	2	0.000130362	0.314171	0.000474412
SNRPA1	17.825	2	0.000134696	0.498077	0.000489424
ATP9B	17.7207	2	0.000141906	0.454355	0.00051482
CEPT1	17.7159	2	0.000142246	0.428283	0.000515258
CYTH1	17.6875	2	0.000144282	0.423091	0.000521823
TACC1	17.5819	2	0.000152104	0.386039	0.000549266
KIAA1143	17.5485	2	0.000154667	0.938311	0.00055766
CALM1	17.4687	2	0.000160958	0.307262	0.000579448
BFSP2	17.4227	2	0.000164704	0.49942	0.000592025
HGSNAT	17.4078	2	0.000165936	0.089577	0.000595537
CD2AP	17.4018	2	0.000166433	0.588871	0.000595965
DRAP1	17.4003	2	0.000166565	0.522586	0.000595965
AFF4	17.3946	2	0.000167032	0.0927416	0.000596727
SUMO2	17.3831	2	0.000168	0.266264	0.000599268
PIN1	17.3561	2	0.000170282	0.247992	0.000606485
RNF7	17.3414	2	0.00017154	0.355694	0.000610036
RBM6	17.3311	2	0.000172421	0.273058	0.000612237
SMARCE1	17.3264	2	0.000172833	0.29402	0.000612771
RTF1	17.3169	2	0.000173656	0.338993	0.000614758
FXR1	17.2859	2	0.000176364	0.46755	0.000623403
ZMYND8	17.2549	2	0.000179118	0.431749	0.000632142
ACTG1	17.252	2	0.000179377	0.316059	0.000632142
PGLS	17.2095	2	0.000183237	0.520202	0.000644773
TOPORS	17.1863	2	0.000185374	0.348755	0.000651315
SF3B5	17.1801	2	0.00018595	0.38826	0.000652359
CHRAC1	17.173	2	0.00018661	0.299012	0.000653692
N4BP2	17.1165	2	0.000191958	0.366487	0.000671421
GGA1	17.0795	2	0.000195537	0.281801	0.000682919
BSDC1	17.0281	2	0.000200629	0.192735	0.000698652
ITM2B	17.0273	2	0.00020071	0.356967	0.000698652
BIRC3	17.025	2	0.000200937	0.390678	0.000698652
ACIN1	16.9923	2	0.000204258	0.334978	0.000709146
ITPR1	16.9744	2	0.000206091	0.0972926	0.000714448
GMFG	16.9666	2	0.000206892	0.51146	0.000716166
HSP90AA1	16.9625	2	0.000207316	0.168718	0.000716571
HIGD2A	16.9459	2	0.000209046	0.448136	0.000721486
TESC	16.9378	2	0.000209895	0.761646	0.000723349
SLMAP	16.9297	2	0.000210746	0.532226	0.000725213
TTC3	16.9079	2	0.00021306	0.255811	0.000732102
ITGB1	16.9001	2	0.000213894	0.28964	0.000733887
SNRNP200	16.864	2	0.000217785	0.448916	0.000746145
TMOD3	16.8306	2	0.000221456	0.415804	0.000757614
ERGIC1	16.8171	2	0.000222951	0.141134	0.000761613
SPAG9	16.755	2	0.000229984	0.201751	0.000784493
NDUFA4	16.6736	2	0.000239542	0.324404	0.000815907
PNOC	16.6177	2	0.000246328	0.768921	0.000837801
SEC61G	16.5872	2	0.000250117	0.415822	0.000849453
MRPL33	16.5634	2	0.000253103	0.371499	0.00085835
COL9A2	16.5478	2	0.000255084	0.777985	0.000863817
ARGLU1	16.537	2	0.000256466	0.290684	0.000867239
H1F0	16.4328	2	0.000270192	0.847076	0.000912336
PPP1R3E	16.3981	2	0.000274911	0.478647	0.000926934
UBE2R2	16.3533	2	0.000281135	0.525527	0.000946556
ATRX	16.3249	2	0.000285161	0.215316	0.00095873
ARMCX3	16.2631	2	0.000294106	0.313643	0.000987387
SON	16.2284	2	0.000299264	0.288978	0.00100326
GPCPD1	16.1596	2	0.000309736	0.270222	0.00103688
NDUFB4	16.1141	2	0.000316856	0.331908	0.0010592
SSU72	16.1027	2	0.000318664	0.60491	0.00106373
CDK5RAP2	15.9678	2	0.000340904	0.348511	0.00113635
AP1S2	15.9254	2	0.000348218	0.594745	0.00115773
EIF5	15.9248	2	0.000348309	0.242959	0.00115773
ST13	15.9059	2	0.000351631	0.403456	0.00116712
LSM2	15.8856	2	0.000355219	0.489116	0.00117735
ETFB	15.8006	2	0.000370632	0.522879	0.0012267
ZNF302	15.7955	2	0.000371581	0.0987644	0.00122811
COMMD4	15.7604	2	0.00037816	0.691964	0.00124809
CSNK1E	15.7463	2	0.000380824	0.252251	0.00125511
PRKAR1A	15.7311	2	0.000383736	0.150184	0.00126293
CNN2	15.7242	2	0.000385073	0.51005	0.00126555
TOPBP1	15.7051	2	0.000388765	0.746087	0.00127589
BRD2	15.6909	2	0.00039153	0.0557439	0.00128316
ATRAID	15.6689	2	0.000395869	0.863494	0.00129557
RILPL2	15.6574	2	0.000398146	0.836046	0.0013012
PDLIM1	15.5802	2	0.000413807	0.622991	0.0013505
NT5C	15.5633	2	0.000417329	0.343316	0.0013601
CHMP7	15.5549	2	0.000419082	0.422403	0.00136391
CIR1	15.5379	2	0.000422663	0.3992	0.00137366
TAX1BP3	15.504	2	0.000429873	0.810437	0.00139515
ECHS1	15.4991	2	0.000430946	0.983386	0.00139528
TOMM5	15.4983	2	0.000431107	0.660831	0.00139528
HMGN2	15.4892	2	0.000433083	0.300112	0.00139974
ZNF101	15.4335	2	0.000445314	0.597718	0.00143729
CNOT4	15.4251	2	0.000447188	0.105857	0.00144135
UBL5	15.3634	2	0.000461198	0.322481	0.00148446
C12orf57	15.3519	2	0.000463856	0.429381	0.00149097
TPI1	15.2816	2	0.000480438	0.482374	0.0015401
PDXDC1	15.2815	2	0.00048046	0.717492	0.0015401
VAT1	15.2771	2	0.000481529	1.49474	0.00154142
SMC6	15.2434	2	0.000489709	0.360826	0.00156546
UBE2D2	15.2218	2	0.000495023	0.207618	0.00158029
UQCRFS1	15.2182	2	0.000495913	0.469555	0.00158098
MYL12B	15.1525	2	0.000512472	0.34674	0.00163154
SH3BGRL	15.1237	2	0.000519915	0.350929	0.00165299
ANKRD36C	15.1175	2	0.000521515	0.428918	0.00165583
NDUFA11	15.1074	2	0.000524154	0.281086	0.00166026
BACH2	15.1068	2	0.00052433	0.0569162	0.00166026
CHMP2B	15.0632	2	0.00053587	0.694415	0.00169451
G3BP2	15.0039	2	0.00055201	0.202117	0.00174319
ATP6V1G1	14.9818	2	0.000558142	0.296773	0.00176018
TMEM123	14.9591	2	0.000564503	0.388335	0.00177784
ADAMTS6	14.9211	2	0.000575353	0.594849	0.00180958
BRD9	14.8356	2	0.000600463	0.076441	0.00188602
ZNF131	14.8032	2	0.000610279	0.235891	0.00191428
DDX3Y	14.7941	2	0.00061307	0.230352	0.00192046
PLEKHA2	14.7713	2	0.000620096	0.0850249	0.00193987
TXNL4A	14.7645	2	0.000622204	0.498856	0.00194387
BBX	14.7483	2	0.000627249	0.140241	0.00195702
PTPN2	14.7012	2	0.00064221	0.199428	0.00200103
CSNK1A1	14.6943	2	0.000644429	0.346861	0.00200527
PRPF38B	14.6698	2	0.000652378	0.0783672	0.00202731
ATP6V1H	14.6662	2	0.000653542	0.122033	0.00202823
HMBOX1	14.5812	2	0.000681927	0.323472	0.00211352
LONP2	14.5744	2	0.000684247	0.324364	0.00211534
RCN2	14.5742	2	0.00068432	0.263689	0.00211534
NDUFA5	14.5637	2	0.00068791	0.472831	0.00212363
ALKBH7	14.5481	2	0.000693283	0.913922	0.00213739
SLC25A3	14.5313	2	0.000699144	0.368017	0.00215263
ATF7IP2	14.5275	2	0.00070048	0.315963	0.00215391
GTF3A	14.5182	2	0.000703753	0.460712	0.00216
NUP107	14.5166	2	0.000704308	0.198758	0.00216
PRDX2	14.4875	2	0.000714617	0.780891	0.0021866
MRPS21	14.4869	2	0.000714849	0.650562	0.0021866
ENY2	14.479	2	0.00071767	0.129662	0.00219236
TUBB2B	14.4528	2	0.000727151	0.675119	0.00221843
TMEM256	14.4195	2	0.000739349	0.546134	0.0022527
TAF15	14.4136	2	0.000741519	0.332955	0.00225638
PRKCB	14.4102	2	0.000742805	0.286997	0.00225736
BLOC1S6	14.3771	2	0.00075518	0.752035	0.00229198
UBE2E3	14.3327	2	0.00077212	0.840182	0.00234036
FAM43A	14.3251	2	0.000775078	0.714886	0.00234629
EID1	14.3017	2	0.000784211	0.386513	0.00237087
SKIL	14.2878	2	0.00078968	0.365278	0.00238433
ABCD4	14.2705	2	0.000796546	0.141272	0.00240196
CEBPZ	14.2628	2	0.000799606	0.386974	0.00240808
LYRM2	14.2564	2	0.000802156	0.0770048	0.00241265
HBP1	14.2392	2	0.000809075	0.152707	0.00243034
ZBTB20	14.1132	2	0.000861698	0.214447	0.00258509
UFC1	14.1083	2	0.000863822	0.542709	0.00258815
USP7	14.0971	2	0.000868685	0.325363	0.00259939
RNGTT	14.0875	2	0.000872869	0.449046	0.00260857
ZNF638	14.013	2	0.000905979	0.251167	0.00270407
PATL2	13.9505	2	0.000934746	0.257447	0.00278638
SP140L	13.9297	2	0.000944493	0.228642	0.00281185
PUS7L	13.9174	2	0.000950343	0.0995866	0.00282293
PAPOLA	13.9168	2	0.000950626	0.323533	0.00282293
PSMB1	13.8876	2	0.00096459	0.278049	0.00286076
FKBP1A	13.8524	2	0.000981731	0.273706	0.00290791
COX8A	13.8177	2	0.00099891	0.391286	0.00295505
TMEM134	13.7583	2	0.00102903	0.475942	0.00303782
RWDD1	13.7574	2	0.00102948	0.380056	0.00303782
YTHDC2	13.7288	2	0.00104433	0.220644	0.00307775
POLR2G	13.7254	2	0.00104608	0.814178	0.00307902
ZNF91	13.7007	2	0.00105907	0.412877	0.00311336
FDPS	13.682	2	0.00106903	0.0691725	0.00313868
ARPC5	13.6458	2	0.00108855	0.603104	0.00319198
HLA-C	13.6284	2	0.0010981	0.230188	0.00321596
UBE2J1	13.6137	2	0.00110616	0.481426	0.00323309
CCDC50	13.6127	2	0.00110671	0.16193	0.00323309
SRSF11	13.6029	2	0.00111217	0.0520198	0.00324498
ACADM	13.5064	2	0.00116716	0.513188	0.00340117
GPR160	13.4974	2	0.00117237	0.430871	0.00341214
FBXO9	13.4734	2	0.00118657	0.433458	0.00344917
DDX3X	13.4611	2	0.00119387	0.102615	0.00346608
LUC7L	13.4216	2	0.00121772	0.0701023	0.00353093
ZNF326	13.4134	2	0.00122268	0.35943	0.00354094
SNX17	13.4089	2	0.00122543	0.647743	0.0035445
RPL5	13.3858	2	0.00123966	0.209626	0.00358125
IFI16	13.3748	2	0.00124654	0.362343	0.00359667
HNRNPH3	13.3611	2	0.00125509	0.216922	0.00361688
RHOA	13.3276	2	0.0012763	0.302452	0.0036735
MXI1	13.3241	2	0.00127853	0.444706	0.00367539
PSMD11	13.2644	2	0.00131726	0.0779959	0.00378208
MYL12A	13.2297	2	0.00134033	0.300728	0.00384361
CD22	13.224	2	0.00134417	0.0855787	0.00384989
SREK1	13.219	2	0.00134748	0.132797	0.00385466
CNOT1	13.1805	2	0.00137366	0.386447	0.00392475
TPM4	13.1604	2	0.00138758	0.399069	0.00395968
MBD4	13.1534	2	0.00139247	0.341441	0.00396878
COX5A	13.138	2	0.00140323	0.459392	0.00399459
UIMC1	13.1289	2	0.00140961	0.454264	0.00400789
TAF7	13.1253	2	0.00141211	0.176114	0.00401011
SIGIRR	13.1054	2	0.00142623	0.0736358	0.0040453
ZC3H15	13.0954	2	0.00143342	0.133958	0.00406079
TROVE2	13.0659	2	0.0014547	0.295701	0.00411609
CASC4	13.0563	2	0.0014617	0.255119	0.00413088
RBM38	13.0536	2	0.0014637	0.21679	0.00413154
RAB14	13.0278	2	0.00148266	0.896412	0.00418004
CCND1	12.9899	2	0.00151107	0.235752	0.00425499
DOCK10	12.9054	2	0.00157623	0.321758	0.00443315
ZFP36L2	12.89	2	0.00158845	0.202156	0.00446216
SMIM7	12.8759	2	0.00159971	0.493464	0.00448841
CHMP4A	12.8566	2	0.0016152	0.204362	0.00452643
BOD1L1	12.8189	2	0.00164594	0.0516478	0.00460705
RAPGEF1	12.7957	2	0.00166514	0.146131	0.00465463
TRAPPC1	12.7936	2	0.00166691	0.448019	0.00465463
2021-03-01	12.7312	2	0.00171967	0.152802	0.00479621
SENP5	12.6872	2	0.00175797	0.538583	0.00489719
PNPLA8	12.6605	2	0.00178155	0.581696	0.00495699
RPL18	12.6443	2	0.00179603	0.188132	0.00498851
PEX16	12.6431	2	0.00179714	0.722554	0.00498851
ISG20	12.6266	2	0.00181201	0.262263	0.00502381
CHD8	12.6108	2	0.00182642	0.0783324	0.00505778
HNRNPDL	12.5982	2	0.00183792	0.216217	0.00508362
NFKB2	12.5754	2	0.00185899	0.278924	0.00513109
DCAF7	12.5749	2	0.00185947	0.428551	0.00513109
SLC2A11	12.5695	2	0.00186453	0.672522	0.00513899
OSBPL11	12.5608	2	0.00187263	0.18554	0.00515523
GUK1	12.539	2	0.00189319	0.255122	0.00520572
TUBB	12.5333	2	0.00189861	0.363993	0.00521449
EIF3J	12.5242	2	0.00190724	0.311802	0.00523205
IL32	12.4943	2	0.00193594	0.653307	0.00530456
FBXO7	12.4874	2	0.00194261	0.310278	0.00531662
COX16	12.4389	2	0.00199035	0.399126	0.00544092
SCAF4	12.436	2	0.00199327	0.23646	0.00544252
CCND3	12.4133	2	0.00201602	0.307396	0.00549824
DGCR6L	12.3956	2	0.00203386	0.581762	0.0055376
GNL1	12.3943	2	0.00203519	0.721558	0.0055376
DAAM1	12.3893	2	0.00204033	0.620885	0.00554515
USP34	12.3865	2	0.00204322	0.421075	0.00554656
C19orf70	12.3796	2	0.00205022	0.51014	0.00555912
PPDPF	12.3681	2	0.00206211	0.350241	0.00558487
METTL9	12.3399	2	0.00209137	0.539924	0.00565757
SPEN	12.3021	2	0.00213127	0.132728	0.00575886
KDM2A	12.2937	2	0.00214021	0.653263	0.00577636
GNB5	12.2355	2	0.00220335	0.382352	0.00593335
NDUFB2	12.2355	2	0.00220345	0.411235	0.00593335
RDX	12.2234	2	0.00221676	0.475895	0.00596232
HSD17B4	12.1775	2	0.00226819	0.393354	0.00609364
TCEA1	12.1356	2	0.00231628	0.246821	0.0062157
PEBP1	12.0978	2	0.00236042	0.458559	0.00632689
BST2	12.0663	2	0.00239794	0.430684	0.00642011
PGK1	12.0535	2	0.00241328	0.339435	0.0064538
LYRM1	12.0508	2	0.00241659	0.576439	0.00645526
OAZ1	12.0476	2	0.00242048	0.245476	0.0064583
LSM10	12.0372	2	0.00243309	0.496606	0.00648453
PRMT2	12.0281	2	0.00244413	0.0475867	0.00650655
CAMLG	12.0187	2	0.00245569	0.169427	0.0065299
RNASET2	11.9779	2	0.00250633	0.286972	0.006657
BCL7B	11.9747	2	0.00251033	0.564389	0.00666007
CNTRL	11.9379	2	0.0025569	0.0993415	0.00677592
NDUFA1	11.9306	2	0.00256622	0.340093	0.00679294
CREBRF	11.9236	2	0.00257532	0.107521	0.00680932
CBX3	11.901	2	0.00260452	0.164894	0.00687875
CENPC	11.8965	2	0.00261042	0.136645	0.00688655
RIOK3	11.8835	2	0.00262742	0.491283	0.00692362
MDH2	11.8731	2	0.00264115	0.478787	0.00695196
BCL11A	11.8513	2	0.00267006	0.270061	0.00702016
TTF1	11.8352	2	0.00269165	0.238686	0.00706898
NSD1	11.8131	2	0.00272152	0.243694	0.00713942
EAPP	11.7877	2	0.00275633	0.527197	0.00722262
SIDT1	11.781	2	0.00276562	0.271179	0.00723888
SNX3	11.7555	2	0.00280112	0.22806	0.0073236
FAM208B	11.7265	2	0.00284202	0.324119	0.00742224
MPC2	11.693	2	0.00288994	0.533792	0.00753898
SAFB2	11.6787	2	0.00291078	0.312487	0.00758487
PHF20	11.673	2	0.00291901	0.460208	0.00759788
TMEM230	11.6557	2	0.00294444	0.505193	0.00765554
ZNF644	11.6529	2	0.00294846	0.374642	0.00765749
CARHSP1	11.6396	2	0.00296821	0.419769	0.00770022
CFLAR	11.61	2	0.00301246	0.10928	0.00780638
DDX24	11.5924	2	0.00303903	0.207926	0.00786651
HIST2H2AC	11.5747	2	0.00306608	0.319057	0.00792776
FIP1L1	11.5612	2	0.00308693	0.156159	0.00797287
CAMK2D	11.5473	2	0.00310832	0.290879	0.00801925
ZRANB2	11.5399	2	0.00311984	0.0482672	0.00804012
C4orf48	11.537	2	0.00312449	0.42803	0.00804323
CSNK1G3	11.5279	2	0.00313866	0.448844	0.00807062
NASP	11.5258	2	0.00314202	0.312912	0.00807062
GON4L	11.488	2	0.00320191	0.056754	0.00820693
DPP8	11.4879	2	0.00320211	0.554735	0.00820693
PSAP	11.4479	2	0.0032668	0.42517	0.00836358
CELF1	11.431	2	0.00329458	0.179015	0.00842549
PKM	11.4286	2	0.00329853	0.247742	0.00842637
HIST1H4C	11.4232	2	0.00330733	0.437011	0.00843965
ATP2B1	11.4	2	0.00334604	0.197346	0.00852911
TLK1	11.3549	2	0.00342232	0.361917	0.00871407
TMEM14B	11.3201	2	0.00348237	0.440999	0.00885734
UBE2L3	11.2817	2	0.00354977	0.287607	0.00901897
POLE4	11.2411	2	0.00362268	0.504686	0.00919423
CTSS	11.2253	2	0.00365147	0.37006	0.00925724
GLG1	11.2087	2	0.00368184	0.4293	0.00932415
PARK7	11.1914	2	0.00371374	0.186832	0.00939477
RRAS2	11.1784	2	0.00373803	0.713067	0.00944599
POLD4	11.1588	2	0.00377492	0.343405	0.00952892
CLEC2B	11.1306	2	0.00382845	0.497278	0.00965363
MTPN	11.1183	2	0.00385198	0.335109	0.0097025
RC3H1	11.1093	2	0.00386935	0.103616	0.00973579
LMBR1L	11.0784	2	0.00392959	0.378832	0.00987248
C1orf122	11.0772	2	0.00393212	0.508933	0.00987248
UBXN2A	11.0645	2	0.00395707	0.431152	0.00992449
SRSF5	11.0532	2	0.00397948	0.201267	0.00997
BCL2L13	11.0423	2	0.00400125	0.548123	0.0100138
SLC25A5	11.0231	2	0.00403975	0.322431	0.0100994
SMARCC1	11.0084	2	0.00406956	0.243387	0.010163
HIF1A	10.9862	2	0.00411514	0.130586	0.0102659
IQGAP1	10.977	2	0.00413405	0.242714	0.0103021
DMTF1	10.9445	2	0.00420174	0.0940653	0.0104596
LSM3	10.9358	2	0.00422014	0.2089	0.0104913
2021-03-06	10.9342	2	0.00422343	0.241409	0.0104913
COPS2	10.9222	2	0.00424878	0.291851	0.0105431
ZFC3H1	10.8466	2	0.00441258	0.265902	0.0109266
SMC5	10.8461	2	0.00441367	0.285684	0.0109266
PHACTR4	10.8444	2	0.00441733	0.193266	0.0109266
ROMO1	10.8398	2	0.00442754	0.257458	0.010931
MYCBP2	10.8394	2	0.00442845	0.248153	0.010931
USP22	10.83	2	0.00444928	0.350579	0.0109708
NHLRC3	10.826	2	0.00445834	0.323651	0.0109816
PIAS1	10.7873	2	0.00454529	0.187726	0.011184
PPP1R14B	10.7604	2	0.0046069	0.396388	0.0113237
NCBP2-AS2	10.7312	2	0.00467476	0.395987	0.011477
RGS10	10.7293	2	0.00467909	0.562931	0.011477
CCDC88A	10.7231	2	0.00469352	0.566756	0.0115004
NFKBIZ	10.6737	2	0.0048109	0.486652	0.0117756
ASNA1	10.6664	2	0.00482848	0.590593	0.0118063
ERV3-1	10.6499	2	0.00486854	0.532603	0.0118919
PRR13	10.6085	2	0.00497038	0.327932	0.0121279
NOP58	10.5763	2	0.00505099	0.264187	0.0123118
ERP29	10.5335	2	0.00516043	0.378826	0.0125654
MYADM	10.4817	2	0.00529585	0.44994	0.0128818
ELOF1	10.464	2	0.0053429	0.357585	0.0129827
MOB1A	10.4327	2	0.00542702	0.20634	0.0131724
MYO9B	10.4308	2	0.00543221	0.537381	0.0131724
IKZF3	10.4234	2	0.00545243	0.239231	0.0132077
ZNF106	10.3934	2	0.00553488	0.231103	0.0133936
SNX9	10.3792	2	0.0055742	0.400902	0.0134748
BRD4	10.3764	2	0.00558194	0.14965	0.0134796
EIF1AX	10.3508	2	0.00565409	0.233849	0.0136398
DDX52	10.3403	2	0.00568362	0.291913	0.0136969
ZNF655	10.2976	2	0.00580647	0.539573	0.0139785
HLA-DQB1	10.2938	2	0.00581732	0.19212	0.0139903
EXOC6	10.2342	2	0.0059934	0.342936	0.0143989
RAF1	10.2307	2	0.00600388	0.256126	0.0144093
ELP2	10.2065	2	0.00607692	0.0578296	0.0145697
FLOT1	10.188	2	0.00613337	0.657074	0.0146828
MYO1E	10.187	2	0.00613665	0.634607	0.0146828
TERF1	10.1724	2	0.00618152	0.201519	0.014775
CRYM	10.1349	2	0.00629832	0.598732	0.0150389
HNRNPR	10.1182	2	0.00635132	0.274734	0.0151499
TMEM9B	10.1126	2	0.00636897	0.644709	0.0151766
GRINA	10.1008	2	0.00640675	0.674402	0.0152511
RBM33	10.0751	2	0.00648958	0.293147	0.0154325
ATP6V1E1	10.0692	2	0.0065089	0.688196	0.0154514
MED17	10.0686	2	0.00651074	0.24758	0.0154514
ABTB1	10.0649	2	0.00652269	0.31085	0.0154554
WBP11	10.064	2	0.00652559	0.208757	0.0154554
SYPL1	10.0372	2	0.00661369	0.13937	0.0156482
GTF2H5	10.035	2	0.00662109	0.45007	0.0156499
AHNAK	10.0274	2	0.00664622	0.487893	0.0156934
EIF3I	10.0243	2	0.0066566	0.315728	0.0157021
ZCRB1	10.0014	2	0.00673308	0.537076	0.0158568
ARHGAP5	9.99895	2	0.00674149	0.276008	0.0158568
MRPL40	9.99864	2	0.00674252	0.303064	0.0158568
IDI1	9.99228	2	0.00676401	0.116705	0.0158914
MCPH1	9.96517	2	0.00685631	0.154203	0.016092
PRDX1	9.95771	2	0.00688195	0.227014	0.016136
SOD1	9.95082	2	0.00690568	0.359136	0.0161755
HERC2	9.93397	2	0.00696411	0.141363	0.016296
HLA-E	9.9161	2	0.00702661	0.240149	0.0164183
IFITM2	9.91503	2	0.00703038	0.478774	0.0164183
LAMTOR4	9.90684	2	0.00705923	0.283841	0.0164692
TMEM219	9.90182	2	0.00707698	0.322351	0.0164819
PJA2	9.90132	2	0.00707875	0.195554	0.0164819
STK4	9.88518	2	0.00713609	0.150717	0.0165989
CHPT1	9.88295	2	0.00714406	0.121294	0.0166009
FGD5-AS1	9.86938	2	0.00719269	0.147832	0.0166973
APH1A	9.83866	2	0.00730403	0.399194	0.016939
DUT	9.81418	2	0.00739397	0.270267	0.0171306
ACBD6	9.79135	2	0.00747885	0.193601	0.0173101
HMGN1	9.77876	2	0.00752607	0.270274	0.0174022
MAP3K1	9.77111	2	0.00755494	0.0465231	0.0174517
MRPL11	9.75929	2	0.00759971	0.546621	0.0175378
CAPN1	9.75613	2	0.00761171	1.05208	0.0175482
RHBDF2	9.73969	2	0.00767457	0.380786	0.0176757
ZNF43	9.71927	2	0.00775333	0.161304	0.0178395
POGZ	9.6942	2	0.00785112	0.37714	0.0180468
ADI1	9.67786	2	0.00791552	0.309108	0.018177
WDR74	9.66866	2	0.00795202	0.247531	0.0182429
ANP32B	9.65891	2	0.00799089	0.348248	0.0183141
PTCD3	9.62684	2	0.00812002	0.50869	0.0185918
ATP6V1F	9.60172	2	0.00822267	0.419471	0.0188085
C11orf58	9.58373	2	0.00829695	0.119664	0.0189598
RRBP1	9.57523	2	0.0083323	0.299035	0.019022
HSPB1	9.54488	2	0.00845971	0.533055	0.0192941
ANKRD44	9.54017	2	0.00847966	0.310174	0.0193207
PLAC8	9.53725	2	0.00849206	0.189329	0.0193302
FOXN3	9.51789	2	0.00857466	0.311005	0.0194992
PPP2R3C	9.50777	2	0.00861814	0.954442	0.0195791
ZFP36	9.46603	2	0.00879992	0.389891	0.0199727
HPCAL1	9.44482	2	0.00889371	0.361063	0.020166
AFTPH	9.43782	2	0.00892489	0.250424	0.0202068
BCL2	9.43691	2	0.00892897	0.287807	0.0202068
MTDH	9.42927	2	0.00896315	0.28906	0.0202645
FHL1	9.42294	2	0.00899154	0.668452	0.0203091
NFATC1	9.3959	2	0.00911394	0.289589	0.0205657
MOAP1	9.37315	2	0.00921821	0.380637	0.0207654
ELMO1	9.37272	2	0.0092202	0.382133	0.0207654
RNPS1	9.36515	2	0.00925517	0.249789	0.0208044
PHF5A	9.36512	2	0.00925528	0.693688	0.0208044
C1GALT1	9.36285	2	0.00926582	0.0546542	0.0208081
CLTA	9.34311	2	0.00935772	0.582604	0.0209943
SEC61B	9.33948	2	0.00937471	0.152897	0.0210123
CDS2	9.28534	2	0.00963193	0.494253	0.0215682
FAM172A	9.27974	2	0.00965896	0.103044	0.021608
TOX4	9.26337	2	0.00973833	0.312003	0.0217648
SF1	9.24495	2	0.00982845	0.115265	0.0219381
MAP2K3	9.24368	2	0.00983466	0.299236	0.0219381
CLECL1	9.23627	2	0.00987117	0.28634	0.0219986
OSTF1	9.22675	2	0.00991829	0.271712	0.0220826
BLOC1S1	9.21273	2	0.00998808	0.37715	0.0222168
RSRC1	9.19363	2	0.0100839	0.118024	0.0224086
SEC11C	9.18897	2	0.0101074	0.516996	0.0224397
TSHZ2	9.13445	2	0.0103868	0.280343	0.0230379
PMF1	9.08947	2	0.010623	0.632966	0.0235322
MAP3K2	9.0882	2	0.0106297	0.25674	0.0235322
GRB2	9.08296	2	0.0106576	0.224927	0.0235717
UBN1	9.05068	2	0.010831	0.499997	0.0239326
BID	9.04781	2	0.0108466	0.39986	0.0239443
CD72	9.03979	2	0.0108902	0.157441	0.0240179
ANAPC16	9.03492	2	0.0109167	0.27791	0.0240538
RNF216	9.0159	2	0.011021	0.0566522	0.0242607
MSN	9.01031	2	0.0110519	0.573398	0.024281
ZNF804A	9.01029	2	0.011052	0.47601	0.024281
COX7A2L	9.0086	2	0.0110613	0.396227	0.024281
CSNK2B	8.99937	2	0.0111125	0.333435	0.0243704
SRSF1	8.98675	2	0.0111828	0.253848	0.0245017
UVRAG	8.98112	2	0.0112143	0.447678	0.0245478
COA1	8.97883	2	0.0112272	0.161001	0.024553
GOLGB1	8.97041	2	0.0112746	0.326632	0.0246177
SLC25A39	8.96983	2	0.0112779	0.530944	0.0246177
FADS3	8.92039	2	0.0115601	0.503971	0.0252104
DCAF13	8.90409	2	0.0116547	0.213286	0.0253929
MAGEF1	8.90198	2	0.011667	0.514197	0.025396
SNHG9	8.88843	2	0.0117463	0.296306	0.0255449
APRT	8.87245	2	0.0118406	0.32114	0.025726
LAT2	8.85262	2	0.0119585	0.525252	0.0259582
RNF130	8.84863	2	0.0119824	0.313396	0.0259859
POLE3	8.83459	2	0.0120668	0.056681	0.0261448
PPP1R12A	8.82954	2	0.0120974	0.504408	0.0261867
AURKAIP1	8.79037	2	0.0123366	0.490688	0.0266799
VIM	8.78686	2	0.0123583	0.363945	0.0267021
N4BP2L1	8.76036	2	0.0125231	0.151746	0.0270332
BFAR	8.75376	2	0.0125645	0.884881	0.0270976
EMC4	8.73877	2	0.012659	0.41973	0.0272764
LY9	8.71488	2	0.0128111	0.533805	0.0275787
LASP1	8.67801	2	0.0130495	0.149035	0.028066
PTPN6	8.66528	2	0.0131328	0.215518	0.0282193
RCSD1	8.64637	2	0.0132576	0.377229	0.0284613
STAU1	8.58433	2	0.0136753	0.381641	0.0293311
TUFM	8.57398	2	0.0137463	0.469952	0.0294563
RBM17	8.56166	2	0.0138311	0.480564	0.0296062
ARL6IP5	8.56016	2	0.0138415	0.368625	0.0296062
XRCC5	8.53507	2	0.0140163	0.37896	0.0299526
RAC1	8.5295	2	0.0140554	0.334453	0.0299815
AGO3	8.52949	2	0.0140554	0.280818	0.0299815
CD79A	8.52293	2	0.0141016	0.147326	0.0300526
SRP9	8.5178	2	0.0141378	0.461866	0.0301024
ANXA11	8.51584	2	0.0141517	0.133825	0.0301046
IST1	8.48133	2	0.014398	0.0670629	0.0306006
EIF2S2	8.45246	2	0.0146074	0.452446	0.0310174
SH3GLB1	8.43383	2	0.0147441	0.584758	0.0312793
EDF1	8.42193	2	0.014832	0.257144	0.0314339
ZMAT2	8.42035	2	0.0148438	0.587624	0.0314339
TXNL1	8.40112	2	0.0149872	0.335188	0.0317089
PABPN1	8.31612	2	0.0156379	0.118763	0.0330557
RABAC1	8.2164	2	0.0164373	0.40832	0.0347142
EIF5B	8.2142	2	0.0164554	0.261079	0.0347211
DEK	8.19204	2	0.0166388	0.401209	0.0350763
CD44	8.16204	2	0.0168903	0.351288	0.0355744
SMIM14	8.15219	2	0.0169736	0.293296	0.0357178
BNIP3L	8.14571	2	0.0170287	0.310399	0.0358015
LENG8	8.13106	2	0.0171539	0.380983	0.0360324
BRI3	8.11678	2	0.0172768	0.337666	0.0362581
BRK1	8.09796	2	0.0174402	0.467792	0.0365681
MORC3	8.08824	2	0.0175252	0.165466	0.0367134
PTGES3	8.06204	2	0.0177562	0.363925	0.0371642
ACYP2	8.05842	2	0.0177884	0.418131	0.0371982
DCTN3	7.98451	2	0.0184581	0.443456	0.0385452
SUMO1	7.98371	2	0.0184655	0.266344	0.0385452
ARHGEF1	7.97808	2	0.0185175	0.37193	0.0385939
ILF3	7.97762	2	0.0185218	0.111167	0.0385939
CHCHD5	7.95621	2	0.0187211	0.347527	0.0389745
NKTR	7.95037	2	0.0187758	0.191345	0.0390538
FBXO11	7.93197	2	0.0189494	0.18971	0.0393797
ZNF430	7.91721	2	0.0190897	0.0531019	0.0396362
DDX17	7.89531	2	0.0192999	0.183593	0.040037
PSMB3	7.87017	2	0.019544	0.257637	0.0405075
ARL2BP	7.84623	2	0.0197794	0.651334	0.040959
WDR83OS	7.82762	2	0.0199643	0.332043	0.0413054
FAM96A	7.80165	2	0.0202252	0.653123	0.0418083
HERC1	7.77307	2	0.0205163	0.154745	0.0423726
FAM13B	7.77092	2	0.0205384	0.0563889	0.0423809
CDC37	7.75392	2	0.0207136	0.158114	0.0427048
IWS1	7.74949	2	0.0207597	0.656638	0.042762
SNHG7	7.73946	2	0.020864	0.124037	0.0429044
TATDN1	7.738	2	0.0208793	0.319384	0.0429044
COIL	7.73756	2	0.0208838	0.524747	0.0429044
SP140	7.72493	2	0.0210162	0.315105	0.0431384
PARP15	7.71791	2	0.02109	0.329506	0.0432522
ZNF791	7.70542	2	0.0212222	0.130661	0.0434751
BASP1	7.70412	2	0.0212359	0.212039	0.0434751
ERH	7.69878	2	0.0212927	0.257754	0.0435248
TTTY15	7.69834	2	0.0212974	0.342519	0.0435248
ZNF493	7.69306	2	0.0213537	0.0791823	0.0436018
ILF2	7.67913	2	0.0215029	0.229413	0.0438682
MRPL3	7.65323	2	0.0217832	0.325484	0.0444012
RBM7	7.56062	2	0.0228156	0.288365	0.0464497
DUSP22	7.5594	2	0.0228296	0.286692	0.0464497
CDC26	7.55781	2	0.0228477	0.409354	0.0464497
RAD23A	7.54317	2	0.0230156	0.2922	0.0467504
RSBN1L	7.52786	2	0.0231924	0.343542	0.0470686
EXOC4	7.50655	2	0.0234408	0.192907	0.0475317
UBR2	7.49373	2	0.0235916	0.375289	0.0477959
USP48	7.49012	2	0.0236342	0.415326	0.0478409
MPPE1	7.48707	2	0.0236703	0.448794	0.0478725
ATP6V0B	7.48514	2	0.0236932	0.306133	0.0478774
CYP20A1	7.47655	2	0.0237951	0.505311	0.0480419
C9orf78	7.46806	2	0.0238963	0.225741	0.0482046
WHAMM	7.46556	2	0.0239262	0.1664	0.0482234
GABARAPL2	7.46179	2	0.0239714	0.157821	0.0482728
COPA	7.4537	2	0.0240685	0.225567	0.0484268
SNRNP70	7.4471	2	0.024148	0.185458	0.048545
HNRNPL	7.40675	2	0.0246402	0.112617	0.049492
DBN1	7.40013	2	0.0247219	1.05168	0.0496014
RBM42	7.39799	2	0.0247484	0.890081	0.0496014
TMEM258	7.39719	2	0.0247583	0.240777	0.0496014
SF3B2	7.38669	2	0.0248886	0.122818	0.0498092
NEMF	7.38541	2	0.0249046	0.0346978	0.0498092

## Sheet: Dual-R vs BTKi-R
Gene	waldStat	df	pvalue	fcMedian	adj_pval
RPS4Y1	288.349	2	0	1.56809	0
MT-ND3	282.841	2	0	0.598462	0
HSP90AB1	270.746	2	0	0.731773	0
MT-CO1	254.366	2	0	0.492852	0
LY6E	226.857	2	0	1.5501	0
MT-ND1	217.679	2	0	0.490179	0
CCNL1	212.919	2	0	0.812826	0
CRYM	200.317	2	0	1.60398	0
MT-CYB	195.655	2	0	0.508491	0
SEPT7	185.39	2	0	0.545651	0
HSP90AA1	182.609	2	0	0.594617	0
C7orf50	174.49	2	0	0.0952108	0
MT-ND4	171.013	2	0	0.395067	0
EIF1	168.608	2	0	0.386369	0
CDV3	168.058	2	0	0.942603	0
IL32	155.226	2	0	2.1068	0
H3F3B	150.091	2	0	0.451571	0
HIST1H1E	147.693	2	0	1.21854	0
MORF4L1	147.385	2	0	0.510739	0
RHOB	143.765	2	0	1.26391	0
MT-CO3	143.283	2	0	0.384117	0
MIF	140.33	2	0	0.630583	0
LGALS1	137.063	2	0	1.02099	0
HNRNPH3	132.391	2	0	0.869506	0
RPS15A	130.982	2	0	0.235608	0
PAK2	127.912	2	0	0.776277	0
MALAT1	126.737	2	0	0.306903	0
RPL18	126.485	2	0	0.312804	0
SF3B1	125.745	2	0	0.702209	0
VPS13C	125.669	2	0	0.92458	0
NCL	124.205	2	0	0.650998	0
KLF6	124.145	2	0	0.739646	0
PPIA	124.094	2	0	0.3862	0
TRA2B	120.452	2	0	0.518881	0
CTSH	119.911	2	0	0.724685	0
DNAJB1	119.713	2	0	0.48633	0
NDUFB4	119.14	2	0	0.51573	0
MNDA	118.703	2	0	1.76991	0
LILRA4	118.23	2	0	1.33106	0
RALGPS2	116.938	2	0	0.612107	0
TSC22D3	115.738	2	0	0.747272	0
DDX5	114.556	2	0	0.297675	0
RPL5	114.212	2	0	0.336635	0
BCLAF1	113.615	2	0	0.928076	0
BEX2	113.54	2	0	1.93417	0
TAGLN2	112.384	2	0	0.651609	0
IFI27L2	111.766	2	0	1.24381	0
TUBA1A	110.762	2	0	0.515914	0
ISG20	109.064	2	0	0.761362	0
TXNIP	107.71	2	0	0.763992	0
ARID5B	107.483	2	0	0.879574	0
PABPC1	106.988	2	0	0.352218	0
EEF2	105.42	2	0	0.407054	0
CD9	104.1	2	0	0.886458	0
NOSIP	103.599	2	0	0.674334	0
AGPAT5	102.138	2	0	1.17866	0
RBM39	101.274	2	0	0.499554	0
KLF2	99.9146	2	0	0.859301	0
NDUFB8	99.3229	2	0	2.14033	0
HLA-DQA1	97.1463	2	0	0.43287	0
RPS26	96.3719	2	0	0.337243	0
MT-ATP6	94.3859	2	0	0.372758	0
JUND	93.7158	2	0	1.12952	0
MT-CO2	92.3923	2	0	0.299408	0
TESC	90.3409	2	0	0.894918	0
MIS18BP1	90.0454	2	0	0.709514	0
HNRNPDL	88.4897	2	0	0.401257	0
NCR3	87.6619	2	0	1.64047	0
LTB	87.5267	2	0	0.769321	0
RPS12	87.1407	2	0	0.317906	0
SLC25A36	85.7202	2	0	1.00527	0
HCLS1	85.4445	2	0	0.525579	0
RPS17	84.9256	2	0	0.418317	0
RPL15	84.0811	2	0	0.198924	0
COX6C	83.1051	2	0	0.4122	0
CST3	82.2653	2	0	1.46134	0
EPB41	81.8246	2	0	0.846445	0
CDC40	81.7836	2	0	0.777364	0
PTPRC	81.4821	2	0	0.291091	0
CYB561A3	81.2788	2	0	0.380066	0
BST2	80.419	2	0	0.788695	0
LPIN2	80.3858	2	0	0.152288	0
MT-ND2	80.2062	2	0	0.313024	0
RAB7A	80.004	2	0	0.533918	0
BLK	79.9699	2	0	0.664307	0
IL27RA	76.6717	2	0	0.563731	0
HSPD1	76.6265	2	0	0.828556	0
MARCKS	76.4924	2	0	0.55311	0
EID1	76.477	2	0	0.552395	0
PSMA2	76.2068	2	0	1.12269	0
UQCR11	75.5436	2	0	0.657684	0
MYO1E	73.9534	2	1.11022e-16	0.822603	6.91461e-15
RPLP2	73.5109	2	1.11022e-16	0.183832	6.91461e-15
RPS8	73.4578	2	1.11022e-16	0.165731	6.91461e-15
SRSF5	73.3272	2	1.11022e-16	0.338165	6.91461e-15
VOPP1	73.3188	2	1.11022e-16	0.471669	6.91461e-15
ANKIB1	72.3606	2	2.22045e-16	0.248624	1.3547e-14
PPIB	72.299	2	2.22045e-16	0.490082	1.3547e-14
PARP14	71.58	2	3.33067e-16	0.723114	1.99141e-14
IKZF3	71.5619	2	3.33067e-16	0.862995	1.99141e-14
CHCHD10	70.3616	2	5.55112e-16	0.418337	3.25393e-14
YWHAZ	70.1599	2	5.55112e-16	0.422321	3.25393e-14
PRRC2C	69.8776	2	6.66134e-16	0.553486	3.82963e-14
RPL22L1	69.7798	2	6.66134e-16	0.567843	3.82963e-14
EZR	69.6289	2	7.77156e-16	0.461696	4.3836e-14
U2SURP	69.6137	2	7.77156e-16	0.719823	4.3836e-14
XRCC5	69.2922	2	8.88178e-16	0.423279	4.96301e-14
SKAP1	69.0593	2	9.99201e-16	1.6501	5.53169e-14
SET	68.8135	2	1.11022e-15	0.404109	6.03457e-14
NDUFB9	68.7983	2	1.11022e-15	0.385307	6.03457e-14
NCOA7	68.7154	2	1.22125e-15	0.847537	6.51949e-14
LINC00996	68.669	2	1.22125e-15	1.10403	6.51949e-14
PRPF4B	67.8183	2	1.88738e-15	0.661043	9.98641e-14
SMIM14	66.9042	2	2.9976e-15	0.445928	1.57216e-13
ATP6V1C1	66.7291	2	3.21965e-15	0.372488	1.67394e-13
AFF3	66.6773	2	3.33067e-15	0.855071	1.71673e-13
TAX1BP1	65.3944	2	6.32827e-15	0.57059	3.23391e-13
N4BP1	65.3596	2	6.43929e-15	0.401705	3.26276e-13
HNRNPR	65.0663	2	7.43849e-15	0.544343	3.73737e-13
RPL31	64.2413	2	1.12133e-14	0.202364	5.587e-13
TLK1	64.1745	2	1.16573e-14	0.585026	5.76027e-13
TPM4	64.1426	2	1.17684e-14	0.647365	5.76746e-13
BACH1	64.0709	2	1.22125e-14	1.2014	5.93644e-13
DDX21	63.7793	2	1.40998e-14	0.830873	6.79862e-13
UBE2L3	63.0527	2	2.03171e-14	0.525458	9.71807e-13
DHX36	62.9992	2	2.08722e-14	0.584419	9.90435e-13
HNRNPC	62.9372	2	2.15383e-14	0.425235	1.014e-12
ZNF92	62.6142	2	2.53131e-14	0.701191	1.1824e-12
OSBPL11	62.5782	2	2.57572e-14	1.00609	1.19382e-12
DHTKD1	62.3277	2	2.91989e-14	0.836513	1.34292e-12
ABCA6	62.1662	2	3.16414e-14	0.936456	1.44415e-12
GOLGB1	62.0131	2	3.41949e-14	0.975037	1.54887e-12
LCP1	61.8019	2	3.79696e-14	0.476352	1.70692e-12
CCND1	61.5333	2	4.35207e-14	0.101509	1.94187e-12
CBR1	60.546	2	7.11653e-14	1.33114	3.15183e-12
APOD	60.4972	2	7.29417e-14	1.65614	3.20273e-12
GAPT	60.4868	2	7.33857e-14	1.10525	3.20273e-12
ZNF141	60.2327	2	8.32667e-14	0.476257	3.60762e-12
CLEC2B	60.0687	2	9.03722e-14	0.933151	3.8873e-12
NIN	59.7802	2	1.04472e-13	0.403387	4.4617e-12
XRN1	59.7594	2	1.05582e-13	1.04908	4.47713e-12
CSTB	59.4905	2	1.20681e-13	0.335375	5.08136e-12
IFI16	59.4583	2	1.2268e-13	0.425186	5.12938e-12
IQGAP1	59.4408	2	1.2379e-13	0.635569	5.13986e-12
ARHGAP25	59.3976	2	1.26454e-13	0.618127	5.21428e-12
DNAJC13	59.3715	2	1.2812e-13	0.21369	5.24677e-12
VPREB3	59.1006	2	1.4666e-13	0.500704	5.96519e-12
ATRX	58.8265	2	1.6831e-13	0.413932	6.79949e-12
RPL13	58.7604	2	1.73972e-13	0.160016	6.98106e-12
POLD4	58.5906	2	1.89293e-13	0.561882	7.54522e-12
MS4A1	58.5707	2	1.9118e-13	0.151049	7.56998e-12
EHMT1	57.8686	2	2.71672e-13	0.705671	1.06863e-11
MEF2A	57.8472	2	2.74558e-13	0.710298	1.07293e-11
CHCHD6	57.7148	2	2.93321e-13	1.55185	1.13881e-11
CRIP2	57.6911	2	2.96874e-13	1.33775	1.14517e-11
SMCHD1	57.6224	2	3.07199e-13	0.558827	1.1774e-11
EIF4A2	57.5625	2	3.16525e-13	0.313366	1.20541e-11
PNISR	57.1134	2	3.96239e-13	0.398421	1.49944e-11
CRK	56.5535	2	5.24247e-13	0.157531	1.97137e-11
DDX39B	56.4702	2	5.46563e-13	1.04825	2.04244e-11
RPL21	56.0832	2	6.63247e-13	0.207554	2.46308e-11
SLC25A6	55.8954	2	7.28528e-13	0.332019	2.68881e-11
ALOX5AP	55.8199	2	7.56617e-13	0.533819	2.77535e-11
DPYSL2	55.6101	2	8.40328e-13	1.09524	3.06361e-11
OAZ1	55.3221	2	9.70446e-13	0.286957	3.51654e-11
DNPH1	55.2361	2	1.01308e-12	0.555541	3.64891e-11
TMOD3	54.7686	2	1.27987e-12	0.944912	4.58222e-11
SFPQ	54.6765	2	1.34015e-12	0.460215	4.74423e-11
FTL	54.6721	2	1.34304e-12	0.289333	4.74423e-11
CRLF3	54.6634	2	1.34892e-12	0.239822	4.74423e-11
EIF5A	54.3259	2	1.59683e-12	0.456526	5.58332e-11
ZFAS1	53.7782	2	2.09999e-12	0.426996	7.2999e-11
RPL23	53.7284	2	2.15283e-12	0.176477	7.44034e-11
CHD6	52.999	2	3.10041e-12	0.798875	1.06536e-10
ZEB1	52.8289	2	3.37563e-12	0.104549	1.15331e-10
CYBA	52.6595	2	3.67395e-12	0.206994	1.2481e-10
FAM177B	52.5901	2	3.80374e-12	1.81634	1.28489e-10
HLA-DQA2	52.1097	2	4.83646e-12	0.943341	1.62456e-10
TMBIM4	51.9942	2	5.12401e-12	1.18272	1.71153e-10
BNIP2	51.4669	2	6.66978e-12	0.528646	2.21548e-10
ZFP36L1	51.0801	2	8.09264e-12	0.543742	2.67325e-10
NSF	51.0399	2	8.25717e-12	0.926041	2.71262e-10
TPM2	50.9345	2	8.70404e-12	0.728886	2.84379e-10
ILF3	50.8798	2	8.94529e-12	0.52678	2.90673e-10
SNX3	50.725	2	9.66516e-12	0.336083	3.12367e-10
RUVBL1	50.6317	2	1.01268e-11	0.61661	3.25527e-10
YBX1	50.4141	2	1.12904e-11	0.227502	3.60991e-10
SWAP70	50.2847	2	1.20454e-11	0.391887	3.83081e-10
HSPA8	50.1943	2	1.26021e-11	0.275832	3.98668e-10
PSMA4	50.1065	2	1.31679e-11	0.387451	4.14373e-10
PREPL	50.0039	2	1.38609e-11	0.194659	4.33897e-10
ETS1	49.8131	2	1.52482e-11	0.616006	4.7484e-10
CD79B	49.7654	2	1.56163e-11	0.313414	4.83781e-10
LMO4	49.6901	2	1.62151e-11	0.723923	4.99744e-10
LY86	49.0234	2	2.26306e-11	0.585957	6.93888e-10
ZNF90	48.9689	2	2.32566e-11	0.746377	7.09446e-10
GRINA	48.8737	2	2.43898e-11	0.594992	7.40237e-10
SON	48.761	2	2.58044e-11	0.287149	7.79213e-10
SMARCA5	48.7231	2	2.6297e-11	0.624863	7.90098e-10
SMC6	48.5255	2	2.90286e-11	0.482278	8.66037e-10
RSRC2	48.5196	2	2.91142e-11	0.465573	8.66037e-10
SECISBP2L	48.4058	2	3.08183e-11	0.884514	9.08052e-10
DNAJC8	48.405	2	3.08303e-11	0.405019	9.08052e-10
UBB	48.3948	2	3.0988e-11	0.251283	9.08222e-10
IL2RG	48.2973	2	3.25362e-11	0.395112	9.48946e-10
ERP29	47.6682	2	4.45642e-11	0.325775	1.29344e-09
SRRM2	47.5855	2	4.64441e-11	0.437868	1.34149e-09
RRBP1	47.3493	2	5.22672e-11	0.844652	1.50243e-09
MSL2	47.074	2	5.99809e-11	0.11668	1.71589e-09
HLA-A	47.0645	2	6.02672e-11	0.270997	1.71589e-09
LINC00649	46.9798	2	6.28735e-11	1.57354	1.78161e-09
PYHIN1	46.5867	2	7.65301e-11	0.592137	2.15837e-09
USP8	46.4443	2	8.21786e-11	0.327169	2.30679e-09
PRDX5	46.2671	2	8.97896e-11	0.260089	2.50865e-09
RPL12	45.9846	2	1.0341e-10	0.136298	2.87577e-09
PPP4R2	45.8907	2	1.08383e-10	0.850227	3.00009e-09
CHD2	45.7779	2	1.14672e-10	0.492715	3.15957e-09
ATF7IP	45.756	2	1.15934e-10	0.589765	3.17967e-09
TMEM216	45.5084	2	1.31216e-10	0.288538	3.58237e-09
FYTTD1	45.492	2	1.32292e-10	0.626113	3.59533e-09
SP100	45.4717	2	1.3364e-10	0.433127	3.61554e-09
NBEAL1	45.1934	2	1.53598e-10	0.428026	4.13677e-09
SPAG9	44.966	2	1.72087e-10	0.898371	4.61394e-09
FNBP4	44.8274	2	1.84438e-10	0.623862	4.92302e-09
HLA-DRB1	44.7031	2	1.96266e-10	0.201104	5.21543e-09
HP1BP3	44.4511	2	2.22617e-10	0.546978	5.8895e-09
NCOA3	44.2823	2	2.42224e-10	0.562833	6.37998e-09
SATB1	43.8692	2	2.97805e-10	0.476635	7.80954e-09
ST13	43.8094	2	3.06838e-10	0.356375	8.01128e-09
SRRM1	43.6781	2	3.2766e-10	0.433742	8.51773e-09
SETX	43.5379	2	3.51443e-10	0.670407	9.09645e-09
BID	43.4593	2	3.65538e-10	0.652256	9.42049e-09
RPS4X	43.3646	2	3.83254e-10	0.153152	9.83467e-09
YWHAE	43.2582	2	4.04208e-10	0.3807	1.0328e-08
DHX9	43.233	2	4.09339e-10	0.723832	1.04146e-08
REL	43.191	2	4.18025e-10	0.445826	1.05905e-08
RB1	43.0034	2	4.59136e-10	0.405948	1.1583e-08
RPL11	42.9522	2	4.71029e-10	0.132814	1.18331e-08
SCIMP	42.904	2	4.8251e-10	0.77592	1.20708e-08
MCPH1	42.8931	2	4.85148e-10	1.01712	1.20863e-08
RSL24D1	42.7999	2	5.08296e-10	0.424971	1.26104e-08
RANBP1	42.7696	2	5.16059e-10	0.443461	1.27501e-08
KTN1	42.527	2	5.82609e-10	0.363956	1.43351e-08
CXorf21	42.5007	2	5.90327e-10	0.0875821	1.44654e-08
SLC25A3	42.4126	2	6.16903e-10	0.300663	1.5055e-08
RPS3	42.1027	2	7.20301e-10	0.180382	1.75068e-08
CBX3	42.0908	2	7.24602e-10	0.314649	1.75401e-08
PRDM2	42.0355	2	7.44931e-10	0.528555	1.79595e-08
HSD17B4	41.8688	2	8.0966e-10	0.729226	1.94416e-08
CNBP	41.8533	2	8.15975e-10	0.301942	1.95148e-08
PSMB1	41.8219	2	8.28891e-10	0.246239	1.97448e-08
PTMA	41.786	2	8.43871e-10	0.199521	2.00219e-08
SMDT1	41.754	2	8.5749e-10	0.427928	2.02646e-08
SNRPN	41.6484	2	9.04004e-10	0.590731	2.12797e-08
C1orf162	41.5311	2	9.58595e-10	0.819807	2.24762e-08
ZNF148	41.495	2	9.76058e-10	0.557921	2.27963e-08
SMARCC1	41.449	2	9.98745e-10	0.531128	2.32354e-08
COX7B	41.3579	2	1.0453e-09	0.376801	2.42242e-08
ARPP19	40.8066	2	1.37705e-09	0.536149	3.17891e-08
HNRNPA2B1	40.7772	2	1.3975e-09	0.221125	3.21372e-08
RPL9	40.7641	2	1.40665e-09	0.153967	3.22236e-08
ODC1	40.7253	2	1.43419e-09	0.392189	3.27292e-08
RPL14	40.6492	2	1.48983e-09	0.207495	3.38695e-08
AHNAK	40.5733	2	1.54745e-09	0.719708	3.50462e-08
BASP1	40.3815	2	1.70321e-09	0.567811	3.84284e-08
STAG1	40.3076	2	1.76728e-09	0.732484	3.9724e-08
SETD2	40.286	2	1.78656e-09	0.85965	4.00068e-08
JMJD1C	40.0936	2	1.96692e-09	0.517022	4.38814e-08
PHF14	40.0576	2	2.0026e-09	0.401942	4.43653e-08
TMSB10	40.0568	2	2.00345e-09	0.16094	4.43653e-08
HLA-DRB5	40.0371	2	2.0233e-09	0.69159	4.46396e-08
TSPO	39.9697	2	2.09261e-09	0.537675	4.59991e-08
DCAF13	39.8602	2	2.2104e-09	0.494268	4.84102e-08
PPP1CC	39.8259	2	2.24867e-09	0.428603	4.90686e-08
KLHL24	39.6986	2	2.39639e-09	0.821012	5.21019e-08
NRROS	39.5639	2	2.56338e-09	0.987552	5.55307e-08
UCHL1	39.3247	2	2.88904e-09	1.10757	6.23594e-08
PHF3	39.1602	2	3.13673e-09	0.719067	6.74623e-08
RAD21	39.1162	2	3.20644e-09	0.474526	6.87143e-08
SIN3B	39.1086	2	3.21872e-09	1.64652	6.87312e-08
AP2M1	39.0925	2	3.24462e-09	0.354271	6.90377e-08
HIVEP3	39.0062	2	3.38769e-09	1.52836	7.18262e-08
IFITM2	38.7567	2	3.8379e-09	0.20577	8.1084e-08
SEPT6	38.714	2	3.92068e-09	0.289356	8.25414e-08
SMC3	38.6971	2	3.9539e-09	0.44487	8.29486e-08
RPS3A	38.5301	2	4.29837e-09	0.166638	8.98599e-08
SOWAHD	38.4501	2	4.4736e-09	1.56915	9.31974e-08
PPA1	38.2615	2	4.91609e-09	1.60524	1.0206e-07
H1FX	38.1192	2	5.27858e-09	0.471189	1.09206e-07
ZNF493	38.0025	2	5.5958e-09	0.14487	1.1537e-07
APPL1	37.9835	2	5.64915e-09	0.351589	1.1607e-07
EPC1	37.906	2	5.87255e-09	0.431104	1.20247e-07
SERPINE2	37.8546	2	6.0253e-09	1.12494	1.22953e-07
CTSS	37.6895	2	6.5438e-09	0.329701	1.3308e-07
HLA-DRA	37.6009	2	6.84026e-09	0.153879	1.38637e-07
FXR1	37.5343	2	7.07164e-09	0.600943	1.42842e-07
PPP3CC	37.3558	2	7.73216e-09	0.738207	1.55659e-07
MTMR9	37.2981	2	7.9583e-09	0.085353	1.59673e-07
RWDD1	37.0344	2	9.07984e-09	0.535346	1.81567e-07
SNX29	36.8654	2	9.8803e-09	0.360205	1.96914e-07
TKT	36.8182	2	1.01166e-08	0.571835	2.00955e-07
AKAP13	36.7622	2	1.04039e-08	0.392756	2.05976e-07
XAF1	36.417	2	1.23639e-08	0.802289	2.43974e-07
MTRNR2L12	36.2896	2	1.31767e-08	0.639474	2.58609e-07
PPP1R2	36.2873	2	1.31921e-08	0.381006	2.58609e-07
UTRN	36.2116	2	1.37008e-08	0.608299	2.67702e-07
SIT1	36.069	2	1.47136e-08	0.476253	2.86555e-07
HNRNPA3	36.0614	2	1.47694e-08	0.281108	2.86708e-07
MRPL47	36.0204	2	1.50754e-08	0.524429	2.91702e-07
HMOX2	35.9967	2	1.52553e-08	0.76424	2.94231e-07
CDK11A	35.9479	2	1.56318e-08	0.547904	3.00522e-07
TET2	35.7076	2	1.76277e-08	1.31046	3.37808e-07
PRELID1	35.5559	2	1.90169e-08	0.331813	3.63266e-07
WBP11	35.5121	2	1.94382e-08	0.481718	3.7013e-07
TCP1	35.5019	2	1.95368e-08	0.381888	3.70828e-07
SNRPF	35.4772	2	1.97799e-08	0.386541	3.74253e-07
CD63	35.4519	2	2.00314e-08	0.339511	3.77816e-07
ZNF638	35.4032	2	2.05254e-08	0.70325	3.85917e-07
NME1	35.2645	2	2.19997e-08	0.684896	4.12339e-07
SOD1	35.2359	2	2.23161e-08	0.313557	4.16963e-07
RPS27	35.1972	2	2.27522e-08	0.126929	4.23787e-07
KIAA1551	35.1432	2	2.33755e-08	0.642929	4.34044e-07
TCL1A	35.0177	2	2.48892e-08	0.359912	4.6072e-07
SSBP1	34.9758	2	2.54151e-08	0.183251	4.68433e-07
NDUFA7	34.9721	2	2.54626e-08	2.01189	4.68433e-07
HIST2H2AC	34.9311	2	2.59906e-08	1.01153	4.76681e-07
CDC42	34.9126	2	2.6232e-08	0.332475	4.79637e-07
RASA2	34.8745	2	2.67359e-08	1.04129	4.8736e-07
OCA2	34.8229	2	2.74355e-08	1.11884	4.98593e-07
TCIRG1	34.7145	2	2.89623e-08	0.523703	5.24744e-07
NEAT1	34.7079	2	2.9058e-08	0.42076	5.24887e-07
ZNF207	34.6234	2	3.03132e-08	0.407789	5.44773e-07
STK4	34.6215	2	3.03411e-08	0.366042	5.44773e-07
TPM3	34.4792	2	3.25791e-08	0.299899	5.83205e-07
COPS7A	34.3234	2	3.52181e-08	0.155408	6.28565e-07
SLC38A1	34.21	2	3.7273e-08	0.458813	6.63259e-07
DHRSX	34.1799	2	3.78384e-08	0.926013	6.71324e-07
NXPH4	34.0366	2	4.06485e-08	0.912612	7.19045e-07
HERC2	33.9698	2	4.20296e-08	0.603863	7.41283e-07
ATXN7L3B	33.8494	2	4.46361e-08	0.804393	7.84939e-07
PNRC1	33.821	2	4.52761e-08	0.308207	7.93858e-07
UPF2	33.7009	2	4.80787e-08	0.244588	8.40534e-07
H1F0	33.6909	2	4.83187e-08	1.59668	8.42267e-07
RPL34	33.6641	2	4.89709e-08	0.106851	8.48827e-07
ANGEL2	33.6638	2	4.8979e-08	0.0867777	8.48827e-07
SQLE	33.6496	2	4.93278e-08	0.581171	8.52402e-07
GTF3C6	33.605	2	5.04382e-08	0.465242	8.69078e-07
RPL27	33.5662	2	5.14276e-08	0.160667	8.83579e-07
HSPA1B	33.5423	2	5.20443e-08	1.07093	8.9022e-07
LINC00954	33.5397	2	5.21119e-08	0.845549	8.9022e-07
TOPBP1	33.4719	2	5.39092e-08	0.826202	9.18299e-07
PCM1	33.4137	2	5.55011e-08	0.59335	9.42731e-07
CDK12	33.3715	2	5.66856e-08	0.452555	9.60122e-07
TLN1	33.3484	2	5.73441e-08	0.591398	9.68533e-07
EEF1A1	33.1593	2	6.30316e-08	0.12483	1.06159e-06
CD164	33.1125	2	6.45229e-08	0.336126	1.08366e-06
IGFBP4	33.079	2	6.56119e-08	0.784473	1.09886e-06
BPTF	33.0336	2	6.71194e-08	0.3056	1.12097e-06
CHL1	33.0209	2	6.75475e-08	0.704467	1.1232e-06
SPG21	33.0185	2	6.76284e-08	0.446221	1.1232e-06
NCF1	32.9564	2	6.97609e-08	0.277635	1.1554e-06
PTOV1	32.9359	2	7.04802e-08	0.395819	1.16152e-06
DNAJB11	32.9348	2	7.05191e-08	0.626582	1.16152e-06
BCL2L11	32.8674	2	7.29334e-08	1.09306	1.19799e-06
PIBF1	32.8219	2	7.46131e-08	1.05149	1.22222e-06
UFL1	32.7576	2	7.70514e-08	0.545901	1.25872e-06
AHSA1	32.6871	2	7.98135e-08	0.351196	1.30029e-06
CORO1A	32.5866	2	8.39277e-08	0.137505	1.3636e-06
AIM2	32.4909	2	8.80403e-08	1.08776	1.42582e-06
LYST	32.4865	2	8.82346e-08	0.986694	1.42582e-06
ATP6V1F	32.4758	2	8.8711e-08	0.368976	1.42933e-06
PCNA	32.4708	2	8.89294e-08	0.80746	1.42933e-06
SUPT16H	32.3398	2	9.49512e-08	0.557203	1.52202e-06
ARL2	32.2672	2	9.84634e-08	0.666279	1.5741e-06
CCDC50	32.231	2	1.00262e-07	0.198567	1.59857e-06
CGGBP1	32.1931	2	1.02177e-07	0.649925	1.62477e-06
ASCC3	32.1395	2	1.04953e-07	0.85983	1.66449e-06
KLHL14	32.1319	2	1.05354e-07	0.679479	1.66643e-06
RBMX	32.1262	2	1.05654e-07	0.31036	1.66677e-06
WDR43	32.0852	2	1.07841e-07	0.678882	1.6968e-06
CALR	32.0722	2	1.08547e-07	0.351346	1.70055e-06
HSPB1	32.0703	2	1.08648e-07	0.707178	1.70055e-06
RPL3	32.0445	2	1.10059e-07	0.110559	1.71812e-06
GADD45B	32.0308	2	1.10814e-07	0.679576	1.7254e-06
KIF5B	31.9711	2	1.14171e-07	0.305991	1.77306e-06
AMN	31.9106	2	1.17679e-07	1.30985	1.8228e-06
ERCC2	31.8959	2	1.18546e-07	0.98455	1.83148e-06
RPS23	31.7973	2	1.24538e-07	0.126972	1.91911e-06
ATF4	31.7682	2	1.26364e-07	0.470302	1.94223e-06
ARPC3	31.7337	2	1.28562e-07	0.115404	1.97095e-06
PSMB3	31.603	2	1.37242e-07	0.283266	2.09865e-06
PUM1	31.5758	2	1.39122e-07	0.204425	2.11893e-06
EAF2	31.5704	2	1.39498e-07	0.618622	2.11893e-06
RABL3	31.5685	2	1.39632e-07	1.07897	2.11893e-06
SLC25A37	31.4929	2	1.45011e-07	0.728576	2.19305e-06
SENP7	31.4896	2	1.4525e-07	0.896959	2.19305e-06
ESCO1	31.4233	2	1.50144e-07	0.843395	2.26124e-06
C4orf48	31.2674	2	1.62318e-07	0.397193	2.43844e-06
EIF2AK2	31.1502	2	1.72117e-07	0.544723	2.57917e-06
BLNK	31.1233	2	1.74448e-07	0.399209	2.60756e-06
TM2D1	30.9383	2	1.91353e-07	0.481038	2.85312e-06
TCOF1	30.873	2	1.97704e-07	0.59445	2.94049e-06
FCRL2	30.7355	2	2.11771e-07	0.416905	3.14189e-06
HNRNPU	30.6664	2	2.19213e-07	0.2979	3.23731e-06
COX6A1	30.6658	2	2.19286e-07	0.236261	3.23731e-06
WAC	30.648	2	2.21243e-07	0.047228	3.25816e-06
RNMT	30.599	2	2.26735e-07	0.574401	3.33083e-06
CUL9	30.5689	2	2.3017e-07	0.740885	3.37301e-06
MTSS1	30.5525	2	2.32063e-07	0.525384	3.39243e-06
VPS28	30.538	2	2.3375e-07	0.382565	3.40876e-06
RPL41	30.5298	2	2.34709e-07	0.122327	3.41442e-06
GPM6A	30.4542	2	2.4375e-07	1.434	3.53733e-06
SLTM	30.3567	2	2.55929e-07	0.359881	3.70509e-06
RPF2	30.3086	2	2.62158e-07	0.528194	3.78609e-06
HLTF	30.2679	2	2.67556e-07	0.98004	3.85474e-06
SCAF11	30.261	2	2.68477e-07	0.23494	3.85872e-06
CFDP1	30.1938	2	2.77651e-07	0.499147	3.981e-06
HSP90B1	30.1796	2	2.79632e-07	0.443303	3.99981e-06
BDP1	30.1346	2	2.85994e-07	0.540681	4.08105e-06
STX7	30.1075	2	2.89895e-07	0.402469	4.12332e-06
POU2AF1	30.1045	2	2.90336e-07	0.369628	4.12332e-06
CD53	30.0749	2	2.94656e-07	0.325011	4.17476e-06
ARL6IP5	30.0032	2	3.05418e-07	0.399609	4.317e-06
GM2A	29.9702	2	3.10492e-07	0.533748	4.37838e-06
PDIA3	29.9608	2	3.11959e-07	0.347701	4.38871e-06
LYZ	29.8936	2	3.22611e-07	1.89835	4.52792e-06
TAF7	29.8152	2	3.3552e-07	0.316444	4.69806e-06
C8orf59	29.7942	2	3.39052e-07	0.403244	4.73643e-06
CUX1	29.7622	2	3.44529e-07	0.477653	4.80172e-06
FUS	29.7487	2	3.46859e-07	0.314584	4.82295e-06
VAT1	29.6508	2	3.64251e-07	0.835563	5.05303e-06
ATP6V1E1	29.5769	2	3.77979e-07	0.334136	5.23133e-06
SNX2	29.5377	2	3.85447e-07	0.341202	5.32237e-06
AMD1	29.5116	2	3.90506e-07	0.800067	5.3798e-06
FBLN1	29.4173	2	4.09378e-07	1.38573	5.62683e-06
SYAP1	29.2243	2	4.50836e-07	0.593934	6.18244e-06
RPS28	29.13	2	4.72602e-07	0.0836563	6.46611e-06
DDX10	29.1222	2	4.74455e-07	0.750979	6.47663e-06
CCR7	29.0424	2	4.93768e-07	0.463914	6.72492e-06
UBA5	28.8875	2	5.33525e-07	0.893495	7.24988e-06
TCEAL4	28.8637	2	5.39906e-07	0.475464	7.31996e-06
NDUFA13	28.8563	2	5.41915e-07	0.211648	7.33057e-06
PRMT1	28.8136	2	5.53603e-07	0.272652	7.47177e-06
TMF1	28.7992	2	5.57619e-07	0.888496	7.50902e-06
HMGN3	28.7557	2	5.69883e-07	0.578438	7.65693e-06
RSU1	28.7452	2	5.72861e-07	0.502426	7.67967e-06
CHRAC1	28.6504	2	6.00691e-07	0.563738	8.03475e-06
PARL	28.5088	2	6.44746e-07	0.467464	8.60477e-06
ATAD1	28.393	2	6.83177e-07	0.0775422	9.09736e-06
CHD1	28.3637	2	6.93281e-07	0.447813	9.21139e-06
CLPX	28.3323	2	7.04249e-07	0.90804	9.33638e-06
PCED1B	28.3264	2	7.06333e-07	0.163412	9.34328e-06
FAM81A	28.3197	2	7.087e-07	0.909267	9.3539e-06
TRAPPC11	28.2962	2	7.1705e-07	0.273066	9.44326e-06
XRN2	28.2848	2	7.21166e-07	0.484211	9.4766e-06
CWC15	28.1961	2	7.53866e-07	0.347045	9.88457e-06
SYNCRIP	28.1805	2	7.59784e-07	0.37993	9.94037e-06
FCHSD2	28.1497	2	7.71556e-07	0.414543	1.00723e-05
ORAI2	28.1174	2	7.84124e-07	0.314328	1.02141e-05
KIF2A	27.959	2	8.48759e-07	0.47877	1.1032e-05
BIK	27.9294	2	8.61415e-07	0.649555	1.11722e-05
PARP15	27.8422	2	8.99811e-07	0.48864	1.1645e-05
RASGRF1	27.7641	2	9.35639e-07	0.771362	1.20825e-05
LARS	27.722	2	9.55535e-07	0.565714	1.23128e-05
NDUFA5	27.6786	2	9.76475e-07	0.207973	1.25556e-05
LAMTOR4	27.6737	2	9.78884e-07	0.370141	1.25595e-05
TMEM199	27.6333	2	9.98867e-07	0.08398	1.27885e-05
FAM118A	27.6036	2	1.01379e-06	0.813822	1.29518e-05
SGTA	27.5609	2	1.03569e-06	0.491804	1.32034e-05
TMSB4X	27.5017	2	1.06678e-06	0.19459	1.35707e-05
HERPUD1	27.4967	2	1.06945e-06	0.367437	1.35759e-05
HSPA9	27.4791	2	1.0789e-06	0.468761	1.36668e-05
ZMYM4	27.4123	2	1.11558e-06	0.92245	1.41016e-05
SNRPD3	27.3496	2	1.15109e-06	0.338623	1.45197e-05
IER2	27.3299	2	1.1625e-06	0.181512	1.46328e-05
BTNL9	27.3112	2	1.17341e-06	0.621949	1.47391e-05
FCRL5	27.3036	2	1.17787e-06	0.402573	1.47642e-05
GPR183	27.2095	2	1.23461e-06	1.21618	1.5443e-05
FAM172A	27.2021	2	1.23918e-06	0.712754	1.54677e-05
PLBD1	27.1774	2	1.25459e-06	0.646056	1.56275e-05
PSMB10	27.1643	2	1.26286e-06	0.312625	1.56778e-05
RSRC1	27.1627	2	1.26388e-06	0.361785	1.56778e-05
MRPS33	27.1108	2	1.29709e-06	0.725626	1.60565e-05
RPS19	26.9703	2	1.39148e-06	0.0828519	1.71893e-05
FAM133B	26.9125	2	1.43225e-06	0.426422	1.76307e-05
TNFRSF17	26.9113	2	1.43311e-06	0.696809	1.76307e-05
USP3	26.7255	2	1.57266e-06	0.706431	1.93079e-05
EIF2S3	26.6952	2	1.59662e-06	0.421201	1.95379e-05
GPBP1	26.6902	2	1.60062e-06	0.37475	1.95379e-05
PLEKHG1	26.6895	2	1.6012e-06	0.21321	1.95379e-05
TATDN1	26.5325	2	1.73194e-06	0.593249	2.10902e-05
MTDH	26.514	2	1.74806e-06	0.318162	2.12432e-05
MFSD1	26.5076	2	1.7537e-06	0.6906	2.12646e-05
POLM	26.5039	2	1.75693e-06	0.730133	2.12646e-05
MRPL44	26.433	2	1.82034e-06	0.592058	2.19875e-05
EML4	26.3316	2	1.91502e-06	0.387813	2.30844e-05
PARP9	26.2831	2	1.96195e-06	0.508264	2.35747e-05
LRMP	26.2815	2	1.96357e-06	0.365953	2.35747e-05
EIF2A	26.2687	2	1.97619e-06	0.484933	2.36786e-05
RPL7L1	26.1462	2	2.10096e-06	0.0619894	2.51233e-05
OGT	26.1047	2	2.1451e-06	0.463361	2.55999e-05
TPR	26.0804	2	2.17127e-06	0.332706	2.58606e-05
ABRACL	26.0421	2	2.21329e-06	0.33835	2.63087e-05
UBR5	26.0181	2	2.23996e-06	0.61805	2.65729e-05
PAFAH1B1	25.9981	2	2.26251e-06	0.602277	2.67873e-05
BANF1	25.9821	2	2.28059e-06	0.296146	2.6948e-05
GTSF1	25.9606	2	2.30535e-06	1.06644	2.71868e-05
ATOX1	25.8166	2	2.47737e-06	0.472896	2.91578e-05
CEBPZ	25.804	2	2.49311e-06	0.554123	2.92139e-05
MAP3K8	25.8033	2	2.49394e-06	0.95595	2.92139e-05
HSPA5	25.801	2	2.49679e-06	0.46643	2.92139e-05
ZFYVE16	25.7822	2	2.52039e-06	0.368431	2.94324e-05
ZNF667-AS1	25.7516	2	2.55928e-06	1.27671	2.98284e-05
ICOSLG	25.7269	2	2.59099e-06	0.955939	3.01392e-05
TK1	25.6973	2	2.62973e-06	1.12438	3.05304e-05
ZFR	25.6646	2	2.67306e-06	0.618723	3.09733e-05
CENPC	25.6246	2	2.72707e-06	0.715388	3.1538e-05
MAP1B	25.6018	2	2.75823e-06	1.05917	3.18368e-05
TRAPPC6A	25.459	2	2.96243e-06	0.447356	3.41279e-05
SCAND1	25.4284	2	3.00804e-06	0.192163	3.45866e-05
TRABD	25.4242	2	3.01443e-06	0.458584	3.45937e-05
SCP2	25.4201	2	3.02068e-06	0.402699	3.45989e-05
BZW1	25.3788	2	3.08363e-06	0.391109	3.52525e-05
VPS26A	25.3179	2	3.17892e-06	0.630125	3.62725e-05
UBE2C	25.294	2	3.21727e-06	1.23144	3.66401e-05
RPL10	25.2817	2	3.23703e-06	0.116117	3.6795e-05
TBC1D1	25.2652	2	3.26391e-06	0.418212	3.70302e-05
SPTLC2	25.2227	2	3.33392e-06	0.373352	3.76862e-05
UVRAG	25.2225	2	3.33434e-06	0.496938	3.76862e-05
ACTR2	25.1329	2	3.48706e-06	0.38541	3.93379e-05
CALM1	25.1218	2	3.50654e-06	0.23524	3.94833e-05
NOL7	25.0921	2	3.55896e-06	0.28709	3.99981e-05
C1GALT1	24.9453	2	3.82991e-06	0.645307	4.29626e-05
EMILIN2	24.9008	2	3.91619e-06	0.594421	4.38482e-05
MXI1	24.8678	2	3.9814e-06	0.862048	4.44949e-05
SYVN1	24.8599	2	3.99713e-06	0.652233	4.45873e-05
CYC1	24.8183	2	4.08118e-06	0.374545	4.54401e-05
MRPL3	24.7554	2	4.21147e-06	0.524339	4.68036e-05
BAZ2B	24.6086	2	4.53216e-06	0.480484	5.01706e-05
HDAC2	24.6064	2	4.53718e-06	0.43494	5.01706e-05
CAT	24.6053	2	4.53961e-06	0.502855	5.01706e-05
RPS18	24.601	2	4.54943e-06	0.121923	5.01864e-05
CDK14	24.5285	2	4.71745e-06	0.83062	5.1944e-05
PLAC8	24.5245	2	4.72691e-06	0.644737	5.19526e-05
ZNF217	24.4876	2	4.81488e-06	0.379358	5.28223e-05
NT5C3B	24.4495	2	4.90736e-06	3.80516	5.37383e-05
MYADM	24.4032	2	5.02244e-06	1.20085	5.48979e-05
CRCP	24.3469	2	5.16591e-06	0.472829	5.63631e-05
RPL19	24.336	2	5.19406e-06	0.0506637	5.6567e-05
SMARCB1	24.2197	2	5.50509e-06	0.205956	5.98454e-05
PSMB7	24.0992	2	5.847e-06	0.279884	6.33638e-05
NDUFS6	24.0977	2	5.85122e-06	0.370563	6.33638e-05
CCT5	24.0945	2	5.86055e-06	0.334387	6.33638e-05
BRI3	24.0481	2	5.99813e-06	0.382363	6.47343e-05
HNRNPM	24.0395	2	6.02407e-06	0.224925	6.48972e-05
LAMTOR5	23.9769	2	6.21544e-06	0.317066	6.68383e-05
SEC61G	23.924	2	6.38228e-06	0.253089	6.85092e-05
PCNT	23.9148	2	6.41163e-06	1.00274	6.87009e-05
PPP1R14A	23.9025	2	6.45105e-06	0.830627	6.89997e-05
ZNF280D	23.8815	2	6.51934e-06	0.753254	6.96056e-05
TM2D3	23.7817	2	6.85271e-06	0.41311	7.30345e-05
JARID2	23.7754	2	6.8744e-06	0.0654527	7.31353e-05
ITGB1BP1	23.7535	2	6.95021e-06	0.465234	7.38104e-05
C8orf33	23.7412	2	6.99285e-06	0.656672	7.41316e-05
RNH1	23.7208	2	7.06486e-06	0.295948	7.47625e-05
BOD1L1	23.686	2	7.18885e-06	0.547633	7.59402e-05
ABHD17A	23.5981	2	7.51155e-06	0.121324	7.92091e-05
DDIT3	23.5599	2	7.65639e-06	0.651941	8.05943e-05
HVCN1	23.4977	2	7.89839e-06	0.280732	8.29956e-05
HEBP2	23.4637	2	8.03397e-06	0.561897	8.42721e-05
BEX4	23.4474	2	8.09956e-06	0.356309	8.48113e-05
MAPK6	23.429	2	8.17447e-06	0.861622	8.54461e-05
STIP1	23.3088	2	8.68061e-06	0.391892	9.05783e-05
CENPW	23.2763	2	8.82298e-06	0.58291	9.19035e-05
HLA-DQB1	23.2611	2	8.8905e-06	0.248656	9.21796e-05
PLSCR1	23.2601	2	8.8949e-06	0.933776	9.21796e-05
TUBB2A	23.2599	2	8.89574e-06	0.632782	9.21796e-05
STRAP	23.1634	2	9.33534e-06	0.384539	9.65674e-05
SF3B2	23.1378	2	9.45545e-06	0.377871	9.7641e-05
ARGLU1	23.0879	2	9.69474e-06	0.351524	9.99394e-05
ATF7IP2	22.997	2	1.01454e-05	0.640435	0.000104405
SNHG12	22.9519	2	1.03764e-05	1.03731	0.000106427
C6orf48	22.9518	2	1.03774e-05	0.137954	0.000106427
COTL1	22.8441	2	1.09515e-05	0.141006	0.000112122
LTV1	22.8288	2	1.10352e-05	0.697114	0.000112786
SMC1B	22.7689	2	1.13711e-05	1.30476	0.00011602
GIGYF2	22.7069	2	1.17287e-05	0.748661	0.000119465
PTPRJ	22.6974	2	1.17848e-05	0.679685	0.000119832
RTN4	22.6806	2	1.18842e-05	0.257324	0.000120637
EPCAM	22.6641	2	1.19824e-05	1.76758	0.000121428
PPP4R1	22.6553	2	1.20356e-05	0.715326	0.000121761
COL9A3	22.6479	2	1.20801e-05	0.623524	0.000122005
SNX9	22.6248	2	1.22206e-05	0.564333	0.000123216
GPX4	22.5724	2	1.25447e-05	0.172331	0.000126271
TRIP11	22.5658	2	1.25865e-05	0.537205	0.000126479
RPS15	22.5369	2	1.27698e-05	0.0808337	0.000128105
MEF2C	22.5287	2	1.28219e-05	0.619914	0.000128412
NAA15	22.5192	2	1.28828e-05	0.573774	0.000128806
ATF5	22.4954	2	1.30372e-05	0.86549	0.000130061
KIFC1	22.4932	2	1.30518e-05	1.26218	0.000130061
HELLS	22.4854	2	1.31024e-05	0.985743	0.000130225
SPINT2	22.484	2	1.31118e-05	0.291506	0.000130225
RRP15	22.401	2	1.36675e-05	0.686666	0.000135519
NDUFS5	22.3651	2	1.3915e-05	0.326282	0.000137745
FDFT1	22.3396	2	1.40937e-05	0.283509	0.000139283
NOC3L	22.3066	2	1.43279e-05	0.744452	0.000141364
RBM6	22.2536	2	1.47127e-05	0.48084	0.000144921
SLC36A4	22.2217	2	1.49492e-05	1.12294	0.000147008
SRSF10	22.2134	2	1.50111e-05	0.294004	0.000147375
CACYBP	22.1773	2	1.52845e-05	0.308013	0.000149814
HLA-DOB	22.1669	2	1.53647e-05	0.409568	0.000150353
VTI1B	22.1252	2	1.56879e-05	0.564073	0.000153265
ARIH1	22.0901	2	1.59657e-05	0.312284	0.000155725
NUDT16	22.0675	2	1.61474e-05	0.143033	0.00015724
ANKRD11	22.0546	2	1.62518e-05	0.480849	0.000157999
USP10	22.0129	2	1.65944e-05	0.3172	0.000161068
NLRC5	21.9921	2	1.67678e-05	0.76833	0.000162488
AP3S1	21.9644	2	1.70016e-05	0.185579	0.000164486
CHORDC1	21.9427	2	1.71869e-05	0.166192	0.00016601
BRI3BP	21.8685	2	1.78368e-05	0.583223	0.00017201
INO80	21.8431	2	1.80645e-05	0.517739	0.000173925
CEPT1	21.8273	2	1.82077e-05	0.605709	0.000174976
UBALD2	21.8247	2	1.82321e-05	0.55501	0.000174976
EWSR1	21.7755	2	1.8686e-05	0.561011	0.000179044
SPOCK2	21.7068	2	1.93388e-05	0.620297	0.000185003
DAD1	21.6472	2	1.99234e-05	0.213064	0.000190291
RPA3	21.6271	2	2.01248e-05	0.412522	0.000191908
ACTB	21.6148	2	2.02493e-05	0.0777778	0.000192788
RPS29	21.5199	2	2.12333e-05	0.0997623	0.000201834
EIF3I	21.4451	2	2.20418e-05	0.310016	0.000209187
TXNDC17	21.433	2	2.21759e-05	0.237663	0.000210126
FOSB	21.3924	2	2.26308e-05	0.544994	0.000213989
ZAP70	21.3902	2	2.26552e-05	1.60858	0.000213989
SMIM18	21.3531	2	2.30796e-05	0.838901	0.000217465
RPL17	21.3517	2	2.30959e-05	0.143414	0.000217465
ZNF43	21.3302	2	2.33455e-05	0.442436	0.000219396
PEG10	21.3277	2	2.33744e-05	0.969096	0.000219396
MSN	21.3035	2	2.36596e-05	0.195627	0.000221725
MATR3	21.2735	2	2.40171e-05	0.41132	0.000224724
SHMT2	21.2491	2	2.43123e-05	0.500055	0.00022713
RPS27A	21.2294	2	2.45524e-05	0.10731	0.000229015
EIF1B	21.2207	2	2.46589e-05	0.237123	0.00022965
SH3BP5	21.1932	2	2.50005e-05	0.35562	0.00023247
AKAP9	21.1654	2	2.53509e-05	0.395863	0.000235362
RASSF6	21.162	2	2.53944e-05	0.665555	0.0002354
PXK	21.1341	2	2.57505e-05	0.48349	0.000237777
PDCL3	21.1338	2	2.57539e-05	0.408186	0.000237777
POLR2B	21.1326	2	2.57701e-05	0.504975	0.000237777
PTMS	21.1237	2	2.58855e-05	0.779997	0.000238474
POU2F2	21.1142	2	2.60076e-05	0.280871	0.00023923
AKAP17A	21.1077	2	2.60931e-05	0.602302	0.000239648
USP16	21.0812	2	2.64407e-05	0.356974	0.000242468
TRPM7	21.0722	2	2.65598e-05	0.772022	0.000243187
RHBDF2	21.0401	2	2.69902e-05	0.504321	0.00024675
RELB	20.9787	2	2.78306e-05	0.544286	0.000254045
DOPEY2	20.9751	2	2.78812e-05	0.661106	0.000254118
CD8A	20.9561	2	2.81475e-05	1.30078	0.000256155
EIF3A	20.9292	2	2.85292e-05	0.388296	0.000259232
HSH2D	20.9261	2	2.85723e-05	0.433921	0.000259232
PRH1	20.8992	2	2.89598e-05	1.01188	0.000262349
MMD	20.8949	2	2.90215e-05	0.626238	0.00026251
GCHFR	20.8659	2	2.94462e-05	0.602831	0.00026595
ZNF708	20.8401	2	2.98285e-05	0.589562	0.000268908
SUPT20H	20.8377	2	2.98636e-05	0.0860481	0.000268908
PAFAH1B3	20.8029	2	3.03885e-05	0.36047	0.000272538
ST3GAL5	20.8027	2	3.03913e-05	0.509429	0.000272538
PTP4A3	20.8019	2	3.04035e-05	0.810036	0.000272538
PGLS	20.7565	2	3.11018e-05	0.323701	0.00027838
EIF2AK1	20.7416	2	3.13349e-05	0.518634	0.000279688
DDX17	20.7387	2	3.13798e-05	0.298716	0.000279688
PYURF	20.7353	2	3.14325e-05	0.372318	0.000279688
KRAS	20.7352	2	3.14351e-05	0.561005	0.000279688
TLE4	20.7103	2	3.18282e-05	0.386357	0.000282765
WNT10A	20.6848	2	3.22367e-05	0.700352	0.000285969
RAB8B	20.6782	2	3.2344e-05	0.381529	0.000286496
CHAF1A	20.6733	2	3.24231e-05	1.1624	0.000286772
NSD1	20.6632	2	3.25874e-05	0.33107	0.000287799
SYNRG	20.6548	2	3.27235e-05	0.0533114	0.000288575
LTN1	20.6507	2	3.27911e-05	0.652589	0.000288745
TMEM59	20.6142	2	3.33951e-05	0.278431	0.000293631
SH3BGRL3	20.5781	2	3.40034e-05	0.235859	0.000298541
PTPN18	20.558	2	3.43467e-05	0.543628	0.000301113
DKC1	20.5547	2	3.44032e-05	0.477467	0.000301167
KPNA4	20.5274	2	3.48756e-05	0.630456	0.000304856
SPATS2L	20.4418	2	3.64024e-05	0.514247	0.000317737
SENP6	20.3561	2	3.79953e-05	0.460008	0.000331158
CDT1	20.3186	2	3.8714e-05	1.81751	0.00033693
PTP4A1	20.2942	2	3.91896e-05	0.442066	0.000340574
PATL2	20.2884	2	3.93043e-05	0.83191	0.000341074
SNRPC	20.2706	2	3.96556e-05	0.242013	0.000343625
WIPI2	20.2646	2	3.97737e-05	0.448815	0.000344149
KMT2E	20.2444	2	4.01769e-05	0.269634	0.000347135
ECHDC1	20.2169	2	4.07334e-05	0.479097	0.000351436
SLIRP	20.1735	2	4.16284e-05	0.184546	0.00035864
CD40	20.1186	2	4.27855e-05	0.223829	0.000368078
NIPBL	20.1113	2	4.29424e-05	0.399062	0.000368897
N4BP2	20.0839	2	4.35343e-05	0.799843	0.000373445
ZNF91	20.035	2	4.46115e-05	0.355139	0.000382137
MLXIP	19.9696	2	4.60949e-05	0.665341	0.00039428
NKTR	19.9159	2	4.73495e-05	0.349769	0.000404432
C8orf76	19.882	2	4.81594e-05	0.570077	0.000410764
CHML	19.8355	2	4.9291e-05	0.730736	0.000419816
CREBBP	19.8296	2	4.94387e-05	0.120244	0.000420475
PRF1	19.8172	2	4.97449e-05	1.6737	0.000422478
RABGGTB	19.7948	2	5.03049e-05	0.0909857	0.000426629
STAG2	19.7198	2	5.22278e-05	0.29761	0.000442309
RB1CC1	19.6839	2	5.31725e-05	0.540892	0.000449672
ABHD3	19.6613	2	5.3778e-05	0.440652	0.000454151
ZNF107	19.6522	2	5.40218e-05	0.577422	0.000455566
BBX	19.585	2	5.58697e-05	0.375513	0.000470486
DDX27	19.558	2	5.66285e-05	0.211361	0.000476205
ATP2A3	19.5115	2	5.79614e-05	0.530098	0.000486729
IFIH1	19.494	2	5.84706e-05	0.357478	0.000490317
WASF2	19.4713	2	5.91362e-05	0.275167	0.000495203
COPS2	19.4468	2	5.98674e-05	0.575473	0.000500625
TRA2A	19.3855	2	6.17307e-05	0.444711	0.000515485
SLA	19.343	2	6.30542e-05	0.471949	0.000525803
ECHS1	19.3358	2	6.32818e-05	0.292062	0.000526967
DNAJA1	19.3277	2	6.354e-05	0.15905	0.000528381
PAPOLA	19.3233	2	6.36809e-05	0.317275	0.000528817
MBNL1	19.2912	2	6.47085e-05	0.359729	0.000536605
CTSB	19.2698	2	6.54045e-05	0.453734	0.000541626
NBPF15	19.2294	2	6.6741e-05	0.617089	0.000551305
MICAL1	19.2272	2	6.68124e-05	0.689006	0.000551305
TXNDC9	19.2261	2	6.685e-05	0.0837298	0.000551305
ACAP1	19.2201	2	6.70508e-05	0.382747	0.000552199
ZNF559	19.2057	2	6.75373e-05	0.33291	0.000554875
BIRC2	19.2049	2	6.75613e-05	0.657401	0.000554875
DPH5	19.2012	2	6.7688e-05	0.488653	0.000555153
LBR	19.1832	2	6.83016e-05	0.454564	0.000559419
OAZ2	19.1749	2	6.85845e-05	0.343391	0.000560967
NFKBIA	19.1719	2	6.86886e-05	0.454999	0.000561051
CYP20A1	19.1368	2	6.99041e-05	0.740563	0.0005702
PLEKHG4B	19.1317	2	7.00825e-05	1.20856	0.000570876
AKIRIN1	19.126	2	7.02803e-05	0.460902	0.000571708
RENBP	19.1216	2	7.04354e-05	0.536127	0.000572192
FBXW11	19.1183	2	7.05517e-05	0.355632	0.000572359
MSRB2	19.1033	2	7.10843e-05	0.61324	0.000575898
GNPTAB	19.0851	2	7.17327e-05	0.493253	0.000580365
CCSER2	19.0798	2	7.19234e-05	0.753854	0.000581122
MND1	19.0523	2	7.29207e-05	0.97645	0.000588385
MAP4K5	19.036	2	7.35167e-05	0.650423	0.000591767
MFN1	19.0354	2	7.35379e-05	0.716949	0.000591767
BUD31	18.9196	2	7.79207e-05	0.334051	0.000624952
DUSP5	18.9191	2	7.79407e-05	0.808679	0.000624952
ITSN2	18.9182	2	7.79753e-05	0.289169	0.000624952
HINT1	18.8547	2	8.04903e-05	0.159989	0.000644246
PTPN11	18.8327	2	8.13815e-05	0.728621	0.000650508
MOSPD1	18.8029	2	8.26056e-05	0.471756	0.000659411
CHMP2B	18.7899	2	8.31431e-05	0.525478	0.000662817
DOK3	18.781	2	8.35144e-05	0.576507	0.000664891
ESF1	18.7413	2	8.51865e-05	0.252037	0.0006773
RBM25	18.712	2	8.6444e-05	0.324266	0.000686386
STX17	18.6993	2	8.69944e-05	0.582016	0.00068984
MRPL30	18.6937	2	8.72412e-05	1.65442	0.000690881
RPL35A	18.6896	2	8.74194e-05	0.129381	0.000691377
ZHX2	18.6661	2	8.84526e-05	0.623224	0.000698624
RAD23A	18.6556	2	8.89175e-05	0.265196	0.000701369
EXOC5	18.6491	2	8.92049e-05	0.71629	0.000702334
IGF2BP3	18.6455	2	8.93665e-05	1.18296	0.000702334
WDR60	18.645	2	8.93923e-05	0.939074	0.000702334
MAD1L1	18.6389	2	8.96615e-05	0.549416	0.000703525
ABCF1	18.6251	2	9.02824e-05	0.533505	0.000707469
CYTH1	18.5995	2	9.14466e-05	0.420706	0.000715653
RPS7	18.5948	2	9.16604e-05	0.113453	0.000716389
TRPM4	18.5664	2	9.29711e-05	0.970535	0.000725684
PNRC2	18.5615	2	9.32016e-05	0.362455	0.000726535
HMGCS1	18.5244	2	9.49446e-05	0.661013	0.000739158
DAXX	18.5129	2	9.54948e-05	0.51509	0.000742475
MFAP1	18.4727	2	9.74303e-05	0.273127	0.00075654
S100A6	18.4603	2	9.80394e-05	0.352483	0.000760282
GART	18.4448	2	9.87998e-05	0.739999	0.000765177
SMAD3	18.4403	2	9.90221e-05	0.547747	0.000765177
FCER2	18.4397	2	9.90545e-05	0.313813	0.000765177
OXSR1	18.4292	2	9.95765e-05	0.916582	0.000768217
TNFRSF10A	18.4229	2	9.98895e-05	0.313087	0.000769638
ANP32A	18.4004	2	0.000101018	0.211775	0.000777333
HIST1H2BD	18.3886	2	0.000101616	0.664434	0.000780925
ATP6V0E2	18.3493	2	0.000103631	0.902141	0.000794707
TRAPPC10	18.3485	2	0.000103675	0.604487	0.000794707
LNPEP	18.3415	2	0.000104036	0.12544	0.000796457
HECTD1	18.3296	2	0.000104661	0.412825	0.000800218
CD7	18.3082	2	0.000105783	1.54895	0.000807761
PARK7	18.2921	2	0.000106642	0.18415	0.000812949
POLR2J	18.2903	2	0.000106734	0.360854	0.000812949
SH3YL1	18.2612	2	0.0001083	0.879169	0.000823082
RPL39L	18.2605	2	0.00010834	0.390341	0.000823082
TTN	18.2574	2	0.000108509	0.867865	0.000823321
CD81	18.2508	2	0.000108866	0.411067	0.000824978
CRIP1	18.2253	2	0.000110261	0.286707	0.000834492
DLG1	18.2009	2	0.000111614	0.57038	0.000843669
KPNA1	18.1917	2	0.000112128	0.636778	0.000845844
NTHL1	18.1907	2	0.000112185	0.614209	0.000845844
AP2B1	18.1552	2	0.000114196	0.431401	0.000859923
KRR1	18.0628	2	0.000119597	0.310848	0.000898347
CNN3	18.0627	2	0.000119599	0.717038	0.000898347
ZCCHC7	18.0132	2	0.000122599	0.407143	0.000919727
NDUFAB1	18.0047	2	0.000123121	0.328565	0.000922483
NUFIP2	17.994	2	0.000123784	0.664951	0.000926286
FTH1	17.9857	2	0.000124292	0.138669	0.000928931
HIST1H2AE	17.9774	2	0.000124815	0.990837	0.000930687
TRAPPC2L	17.977	2	0.000124839	0.348439	0.000930687
MAD2L2	17.9341	2	0.000127543	0.64795	0.000949663
RPL37A	17.9022	2	0.000129596	0.0922272	0.000963748
LCK	17.8974	2	0.000129907	0.19399	0.000964859
DPP8	17.8585	2	0.000132458	0.593989	0.000982592
NACA2	17.8356	2	0.000133983	0.579444	0.000992668
GNL3L	17.7711	2	0.000138377	0.741958	0.00102395
SRM	17.7608	2	0.000139087	0.478898	0.00102794
SNRPA1	17.7564	2	0.000139398	0.500761	0.00102896
RPL36A	17.7427	2	0.000140355	0.134342	0.00103475
SAC3D1	17.7198	2	0.000141968	0.922426	0.00104535
DNAJB6	17.6674	2	0.00014574	0.174883	0.00107181
RPL30	17.6546	2	0.000146672	0.102537	0.00107734
LSM7	17.6421	2	0.000147592	0.289686	0.00108276
CFL1	17.6045	2	0.000150397	0.0677012	0.00110199
HSPH1	17.5927	2	0.000151284	0.280308	0.00110714
CCT7	17.5722	2	0.000152844	0.378428	0.00111718
MOCS2	17.5662	2	0.000153305	1.10369	0.00111918
PSMD8	17.5582	2	0.000153916	0.28138	0.00112227
SLC5A3	17.5525	2	0.000154359	1.11965	0.00112414
PPM1K	17.5494	2	0.000154598	0.243809	0.0011245
CSNK1G3	17.5219	2	0.000156736	0.542335	0.00113867
LY9	17.4831	2	0.000159804	0.542636	0.00115955
NDUFB7	17.4785	2	0.000160174	0.228583	0.00116083
METAP2	17.4316	2	0.000163973	0.217789	0.00118692
SEC62	17.4238	2	0.000164616	0.100898	0.00119013
NCBP2-AS2	17.4022	2	0.000166405	0.445374	0.00120161
RC3H1	17.3846	2	0.000167874	0.577434	0.00121076
RMI2	17.3611	2	0.000169857	1.07772	0.00122358
E2F1	17.3476	2	0.000171012	1.02678	0.00123042
GOLIM4	17.3238	2	0.000173052	0.558256	0.0012436
ZC3H13	17.2483	2	0.00017971	0.440014	0.0012899
BCAS4	17.2274	2	0.000181604	0.280573	0.00130193
SENP5	17.2237	2	0.000181938	0.381366	0.00130277
HIST1H2AH	17.2128	2	0.000182931	1.42015	0.0013083
MYO9A	17.1948	2	0.000184585	0.801839	0.00131856
AKAP7	17.1873	2	0.000185283	1.05628	0.00132197
RNF13	17.1716	2	0.000186736	0.517723	0.00133075
GPX7	17.1168	2	0.000191923	0.519829	0.00136608
NBPF10	17.1039	2	0.00019317	0.45892	0.00137308
CPNE1	17.1019	2	0.000193366	0.357769	0.00137308
SLC25A5	17.0885	2	0.000194658	0.175612	0.00138062
HSPE1	17.0779	2	0.000195693	0.237147	0.00138632
FRG1	17.0706	2	0.000196408	0.323914	0.00138973
HLA-DPA1	17.0529	2	0.000198156	0.0986575	0.00140045
CYCS	17.0449	2	0.000198954	0.197718	0.00140442
PHF23	17.0136	2	0.000202089	0.342173	0.00142487
TAOK1	17.0089	2	0.000202566	0.541556	0.00142655
CHD4	16.9984	2	0.000203628	0.260234	0.00143234
UQCRQ	16.9916	2	0.000204325	0.227226	0.00143556
SPEN	16.9833	2	0.000205178	0.567467	0.00143986
HIF1A	16.9292	2	0.000210801	0.456667	0.00147759
RPL36AL	16.9253	2	0.000211211	0.209428	0.00147873
G3BP2	16.8933	2	0.000214623	0.199955	0.00150086
TMEM159	16.8908	2	0.000214884	0.755232	0.00150092
LUC7L2	16.8836	2	0.000215658	1.06784	0.00150457
ATP6V0E1	16.8587	2	0.000218363	0.252211	0.00152167
PIH1D1	16.8552	2	0.000218743	0.520713	0.00152254
RBM3	16.8389	2	0.000220533	0.194511	0.00153321
CHMP2A	16.8147	2	0.000223221	0.202113	0.0015501
GRB2	16.81	2	0.000223751	0.232524	0.00155076
PPP1R9B	16.8092	2	0.000223834	0.135142	0.00155076
ITPA	16.7915	2	0.000225831	0.360156	0.00156278
HPS4	16.7766	2	0.000227514	0.462802	0.0015724
AAED1	16.7737	2	0.000227846	0.468128	0.0015724
FAM208A	16.7722	2	0.00022801	0.587616	0.0015724
UBXN4	16.7429	2	0.00023138	0.299515	0.0015938
UBE2V1	16.7277	2	0.000233147	1.06973	0.00160413
NAA16	16.7189	2	0.000234175	0.955626	0.00160935
BNIP3L	16.7095	2	0.000235273	0.388929	0.0016138
POLR2H	16.7078	2	0.000235472	0.256593	0.0016138
CCT3	16.7065	2	0.000235633	0.238779	0.0016138
CADM1	16.6977	2	0.000236667	1.46104	0.00161903
YWHAH	16.6893	2	0.000237663	0.362293	0.00162399
COX5A	16.662	2	0.000240934	0.264551	0.00164446
ENO1	16.6555	2	0.000241711	0.274154	0.00164788
MFNG	16.6432	2	0.000243211	0.372184	0.00165621
NDUFAF4	16.5221	2	0.000258391	0.509089	0.00175759
PLA2G16	16.5127	2	0.000259608	1.15189	0.00176386
WAC-AS1	16.5089	2	0.000260093	0.200858	0.00176515
ARIH2	16.4957	2	0.000261822	0.512614	0.00177487
USP18	16.4872	2	0.000262937	0.512336	0.00178041
RBM17	16.4608	2	0.000266426	0.240742	0.00180199
ANKRD26	16.4553	2	0.000267161	0.91537	0.00180492
BRK1	16.4449	2	0.00026855	0.201103	0.00181226
NSMCE1	16.386	2	0.000276584	0.410435	0.00186266
LENG8	16.3856	2	0.000276643	0.452062	0.00186266
THOC1	16.3748	2	0.00027813	0.518138	0.00187058
KAT6B	16.3476	2	0.000281939	0.64757	0.001892
ASMTL	16.3476	2	0.00028195	0.684598	0.001892
CISD1	16.3359	2	0.000283601	0.821797	0.00190046
PJA2	16.3342	2	0.000283846	0.502074	0.00190046
FAM32A	16.308	2	0.000287578	0.406721	0.0019233
METTL7A	16.2917	2	0.000289938	0.379006	0.00193622
DNAJC3	16.2902	2	0.000290158	0.865975	0.00193622
PRMT2	16.2605	2	0.000294488	0.394464	0.00196292
TDG	16.258	2	0.000294866	0.41086	0.00196325
HMGXB3	16.2496	2	0.0002961	0.895396	0.00196928
CHD9	16.2315	2	0.00029879	0.272308	0.0019829
MYC	16.2314	2	0.000298812	1.3142	0.0019829
ABTB1	16.2221	2	0.000300206	0.495233	0.00198994
WNT3	16.2168	2	0.000300995	0.666869	0.00199297
RPS20	16.2083	2	0.00030228	0.0630425	0.00199926
UCP2	16.1842	2	0.000305954	0.207232	0.00202132
ZNF117	16.1516	2	0.000310976	0.693038	0.00205224
KANSL1	16.1451	2	0.000311983	0.45595	0.00205661
RPL7A	16.1282	2	0.00031464	0.0722082	0.00207157
PPIL4	16.1262	2	0.000314945	0.326607	0.00207157
RBM8A	16.1193	2	0.000316039	0.212881	0.00207648
CTNNBL1	16.113	2	0.000317031	0.269935	0.00208071
RPA2	16.066	2	0.000324577	0.440602	0.0021279
SLC39A10	16.0191	2	0.000332266	0.638848	0.00217592
TLK2	16.0082	2	0.00033409	0.797682	0.00218547
TRMT13	15.965	2	0.000341387	0.475821	0.00223077
AKAP8L	15.9428	2	0.000345201	0.44793	0.00225323
CNOT1	15.9356	2	0.000346435	0.454984	0.00225881
PDCD10	15.9252	2	0.000348241	0.259407	0.00226812
AARS	15.8892	2	0.000354575	0.76081	0.00230686
NDUFV3	15.8758	2	0.000356955	0.731814	0.00231865
PNN	15.8738	2	0.000357308	0.204063	0.00231865
UBE2E2	15.8725	2	0.00035755	0.340087	0.00231865
PIGS	15.8615	2	0.00035951	0.699863	0.00232883
MRPL24	15.8351	2	0.000364299	0.43036	0.0023573
GSPT1	15.8273	2	0.000365712	0.396837	0.00236388
RPL13A	15.8099	2	0.000368919	0.0568087	0.00238204
WRN	15.7841	2	0.000373702	1.07159	0.00241032
CASP3	15.7634	2	0.000377598	0.444187	0.00243282
SDF2L1	15.7589	2	0.000378432	0.504806	0.00243557
RHOA	15.7492	2	0.000380274	0.127643	0.00244479
SMC4	15.7466	2	0.000380769	0.279129	0.00244535
EPM2AIP1	15.7353	2	0.000382925	0.615339	0.00245655
CD46	15.7174	2	0.000386378	0.117163	0.00247605
MARCH7	15.7064	2	0.000388498	0.467098	0.00248697
SUZ12	15.6886	2	0.000391988	0.351244	0.00250663
ORC6	15.6672	2	0.000396201	0.682102	0.00252827
KCNK9	15.6671	2	0.000396218	0.602142	0.00252827
HSPA4	15.6444	2	0.000400748	0.404279	0.00255445
GGA2	15.6106	2	0.000407571	0.261432	0.00259517
RNF139	15.5653	2	0.000416898	0.555741	0.00265174
PPA2	15.5402	2	0.00042217	0.326492	0.00268242
FKBP4	15.4824	2	0.000434542	0.36128	0.0027581
MARCH1	15.4676	2	0.000437784	0.326721	0.00277573
SPATA33	15.4364	2	0.000444668	0.86315	0.00281639
MPZL1	15.4118	2	0.000450166	0.661791	0.00284697
ZBTB24	15.4105	2	0.000450448	0.464614	0.00284697
BBIP1	15.4057	2	0.000451536	0.414778	0.00285083
ROCK2	15.3303	2	0.000468894	1.00097	0.00295729
SNRPB	15.3167	2	0.000472086	0.132715	0.00297429
RPS13	15.3009	2	0.00047584	0.068753	0.00299479
IMPDH2	15.2972	2	0.000476722	0.423439	0.00299718
PUS7L	15.2874	2	0.000479051	0.318359	0.00300866
EPC2	15.2797	2	0.000480912	0.852701	0.00301718
ANKRD36C	15.2575	2	0.000486265	0.460062	0.00304756
H2AFJ	15.2334	2	0.000492152	0.295953	0.00308123
LDHB	15.1983	2	0.00050088	0.303419	0.00313259
S100A11	15.1894	2	0.000503114	0.501843	0.00314328
EIF4G2	15.1578	2	0.000511119	0.151812	0.00318996
SMARCAD1	15.1433	2	0.000514849	0.750937	0.00320989
RIF1	15.112	2	0.000522968	0.682054	0.00325711
GADD45A	15.1017	2	0.000525663	0.493307	0.00327049
JUP	15.0716	2	0.000533638	0.454552	0.00331665
PPIL1	15.046	2	0.000540511	0.475089	0.00335589
PAXBP1	15.0388	2	0.000542448	0.766831	0.00336441
TMEM147	15.0045	2	0.000551841	0.398863	0.00341913
HLA-E	15.0018	2	0.000552576	0.190678	0.00342014
GMPPB	14.9978	2	0.000553704	2.23115	0.00342357
DYNLRB1	14.9783	2	0.000559107	0.170463	0.00345341
SLC7A6	14.9347	2	0.000571432	0.412847	0.0035259
CD99	14.9302	2	0.000572736	0.326403	0.0035303
MPHOSPH10	14.9174	2	0.000576415	0.388304	0.00354932
SHOC2	14.9125	2	0.000577829	0.349416	0.00355436
UBE3A	14.9071	2	0.000579373	0.448104	0.00356019
EIF3J	14.8869	2	0.000585272	0.347713	0.00359275
FBXO21	14.8812	2	0.000586939	0.423592	0.00359929
SRFBP1	14.878	2	0.000587881	0.36263	0.00360138
RPL22	14.8345	2	0.000600792	0.0503122	0.00367366
PPP1R18	14.8314	2	0.000601722	0.472399	0.00367366
ZFP36	14.8304	2	0.000602024	0.278473	0.00367366
PSME2	14.8286	2	0.000602573	0.230221	0.00367366
TERF2IP	14.828	2	0.000602754	0.328647	0.00367366
PATZ1	14.824	2	0.000603956	0.846692	0.00367724
SLC30A7	14.7996	2	0.00061137	0.597794	0.0037186
DHFR	14.7669	2	0.000621445	0.582889	0.00377604
SMAP2	14.741	2	0.00062955	0.373243	0.0038214
FSCN1	14.7355	2	0.000631279	1.75325	0.00382801
COMT	14.6977	2	0.00064333	0.376248	0.00389713
CNST	14.6932	2	0.000644792	0.709582	0.00390203
ACP1	14.6843	2	0.000647662	0.366315	0.00391544
EPSTI1	14.6816	2	0.000648536	0.419654	0.00391676
NOP58	14.6791	2	0.000649344	0.34475	0.00391769
VPS37A	14.6685	2	0.000652807	0.0986769	0.00393461
VAPA	14.6433	2	0.000661071	0.12167	0.0039804
LONRF1	14.6408	2	0.000661897	0.220009	0.00398137
EFR3A	14.6364	2	0.000663347	0.434187	0.00398608
ASF1B	14.606	2	0.000673529	0.911352	0.0040432
FGD5-AS1	14.5524	2	0.000691811	0.494559	0.00414878
CD83	14.5361	2	0.000697482	0.430443	0.0041786
ABI3	14.519	2	0.000703464	0.83348	0.00421022
MTF2	14.517	2	0.000704173	0.322987	0.00421025
PSMD2	14.5004	2	0.000710037	0.318059	0.00424107
SPCS2	14.4784	2	0.000717889	0.235843	0.00427994
OGFRL1	14.4781	2	0.000717976	0.579125	0.00427994
CDK11B	14.4736	2	0.000719628	0.413727	0.00428551
NFE2L2	14.4318	2	0.000734797	0.23168	0.00437149
RFK	14.424	2	0.000737694	0.554793	0.00438437
TTC3	14.4056	2	0.000744501	0.252794	0.00441788
ENPP2	14.4048	2	0.000744811	0.477357	0.00441788
MCM7	14.3868	2	0.000751526	0.482901	0.00445329
LMAN1	14.3823	2	0.000753215	0.596719	0.00445888
NHLRC3	14.3758	2	0.000755691	0.363964	0.00446911
MANF	14.3566	2	0.000762961	0.436061	0.00450765
CYBB	14.3534	2	0.000764185	0.458377	0.00451042
EIF3E	14.3477	2	0.000766361	0.0870376	0.00451881
RPL39	14.3344	2	0.00077147	0.0641656	0.00454445
PET100	14.326	2	0.000774733	0.161753	0.00455918
MAGOH	14.3124	2	0.000780004	0.201061	0.00458568
SSR2	14.2972	2	0.000785963	0.100018	0.00461618
LRRC58	14.2727	2	0.000795658	0.521471	0.00466854
OPA1	14.269	2	0.000797111	0.60647	0.00467248
PLCH2	14.2525	2	0.000803745	0.867252	0.00470675
SLC3A2	14.2449	2	0.000806803	0.446691	0.00472003
RPL26	14.2354	2	0.00081063	0.082559	0.00473779
TMEM60	14.2224	2	0.000815908	0.503042	0.00476398
ANKRD10	14.1701	2	0.000837517	0.343397	0.00488367
APOBEC3G	14.1689	2	0.00083804	0.166053	0.00488367
MRPL4	14.1476	2	0.000847008	0.453163	0.00493002
ZNF33A	14.146	2	0.000847698	0.527959	0.00493002
EMP3	14.1442	2	0.000848469	0.271248	0.00493002
YDJC	14.1293	2	0.000854776	0.363298	0.00495777
GNG5	14.129	2	0.000854902	0.300274	0.00495777
ZBED5-AS1	14.1158	2	0.000860584	0.815207	0.00498588
DRAM2	14.1034	2	0.000865933	0.271641	0.00501202
TST	14.0703	2	0.000880374	0.617146	0.00509067
LACTB	14.0653	2	0.000882577	0.596542	0.00509848
MPHOSPH8	14.0571	2	0.000886234	0.2914	0.00511467
RPIA	14.0335	2	0.000896726	0.341115	0.00517023
CHURC1	14.0251	2	0.000900505	0.137313	0.00518701
ZBTB1	14.0128	2	0.00090608	0.407159	0.0052141
OSBPL8	14.0036	2	0.000910225	0.318161	0.00523292
FABP6	13.9891	2	0.000916864	5.56105	0.00526603
KANK1	13.9809	2	0.000920638	0.283995	0.00528263
IFT57	13.9637	2	0.000928595	0.353703	0.00532317
CD1C	13.9557	2	0.000932327	0.784772	0.00533497
MCM5	13.9554	2	0.000932437	0.246442	0.00533497
MRPL28	13.953	2	0.000933557	0.273255	0.00533627
HIST1H2AM	13.9357	2	0.000941665	0.870187	0.00537747
HOOK3	13.9319	2	0.00094346	0.439161	0.00538258
SMNDC1	13.9293	2	0.000944673	0.545638	0.00538437
DNAJC19	13.9256	2	0.000946438	0.298605	0.00538929
ENTPD1	13.9233	2	0.000947528	0.400841	0.00539036
CD19	13.9112	2	0.000953289	0.33684	0.00541798
TYMS	13.9051	2	0.000956205	0.669696	0.00542939
GCA	13.9023	2	0.000957535	0.162933	0.00543003
TRMT11	13.901	2	0.000958134	0.4599	0.00543003
PTPRA	13.8898	2	0.000963517	0.41838	0.00545537
CYB5B	13.8731	2	0.000971635	0.402371	0.00549613
RFXANK	13.8552	2	0.000980355	0.19952	0.00554021
STX5	13.8215	2	0.000996993	0.194122	0.00562892
PUF60	13.8196	2	0.000997946	0.293573	0.00562898
S1PR4	13.806	2	0.00100475	0.497916	0.00566201
DTX3L	13.8017	2	0.00100692	0.53558	0.0056689
NME3	13.7986	2	0.00100847	0.528829	0.0056723
EFCAB2	13.7818	2	0.00101698	1.01969	0.00571476
DYNC1I2	13.7791	2	0.00101838	0.276012	0.0057173
CBWD5	13.7404	2	0.00103826	0.345173	0.0058204
CENPU	13.7396	2	0.0010387	0.555022	0.0058204
SNX4	13.725	2	0.00104627	0.476219	0.00585737
CPSF2	13.7036	2	0.00105754	0.693327	0.00591422
HAGH	13.702	2	0.00105841	0.562143	0.00591422
WDR73	13.6974	2	0.00106082	0.583133	0.00592218
TUBB	13.6641	2	0.00107864	0.187338	0.00601602
CEP350	13.6583	2	0.00108176	0.436002	0.00602779
ZNF830	13.6445	2	0.00108929	0.110748	0.00606412
ISCA1	13.6397	2	0.00109187	0.491218	0.00607281
OTUB1	13.5736	2	0.00112856	0.236803	0.00626664
COX8A	13.5732	2	0.00112881	0.135137	0.00626664
CCL3	13.571	2	0.00113003	1.65613	0.0062676
TFRC	13.5389	2	0.00114831	0.607409	0.00636308
MED10	13.5088	2	0.00116571	0.23458	0.00645352
MX1	13.5009	2	0.00117036	0.261208	0.00647327
ABHD14B	13.4981	2	0.001172	0.285098	0.00647631
RECQL	13.4727	2	0.00118698	0.212461	0.00655238
TMEM106A	13.471	2	0.00118795	0.620214	0.00655238
ANAPC11	13.4592	2	0.00119498	0.158239	0.00658506
SOX11	13.4455	2	0.00120323	0.238945	0.00662439
GINS2	13.4372	2	0.00120822	0.943616	0.00664575
ANP32B	13.3969	2	0.00123281	0.198058	0.00677477
TUBB2B	13.384	2	0.0012408	0.289534	0.00681155
KCNQ1OT1	13.3824	2	0.00124178	0.460583	0.00681155
UTP23	13.3508	2	0.00126157	0.514929	0.00691098
CHTOP	13.3498	2	0.00126222	0.409955	0.00691098
GRN	13.3413	2	0.00126755	0.138243	0.00693381
SQSTM1	13.3365	2	0.00127064	0.294053	0.00694249
JUNB	13.3352	2	0.00127146	0.176844	0.00694249
NDUFA4	13.3138	2	0.0012851	0.148248	0.00701061
SSBP3	13.3063	2	0.00128992	0.91557	0.00703049
FLYWCH2	13.2841	2	0.00130435	0.941269	0.00710266
DENND4A	13.2812	2	0.00130626	1.08264	0.0071066
ZNF395	13.275	2	0.00131028	0.359604	0.00712195
STOML2	13.2675	2	0.00131522	0.404776	0.00714232
RAN	13.2656	2	0.00131645	0.123786	0.00714254
RNF114	13.2634	2	0.00131791	0.448509	0.00714393
THRAP3	13.2601	2	0.0013201	0.247406	0.00714937
CLINT1	13.2581	2	0.00132144	0.486211	0.00715015
SYPL1	13.2421	2	0.00133206	0.306807	0.0072011
GNPTG	13.2324	2	0.00133849	0.184952	0.00722928
SRP54	13.2275	2	0.00134176	0.36673	0.00724043
ARF5	13.2253	2	0.00134325	0.279972	0.00724191
IFRD1	13.2186	2	0.00134779	0.416559	0.00725983
TAF2	13.2114	2	0.00135261	0.739995	0.00727924
RPL29	13.1939	2	0.00136451	0.0745002	0.00733029
SPPL2A	13.1939	2	0.00136454	0.53184	0.00733029
CARHSP1	13.1918	2	0.00136597	0.316946	0.00733137
CCT2	13.1812	2	0.00137321	0.137746	0.00736233
DCUN1D1	13.1784	2	0.00137514	0.30235	0.00736233
TFDP2	13.178	2	0.00137543	0.385512	0.00736233
MPDU1	13.1735	2	0.00137853	0.113645	0.00737228
KLF8	13.1656	2	0.00138397	0.810959	0.00739479
ATR	13.1618	2	0.00138658	0.650794	0.00740213
AKAP8	13.1571	2	0.00138986	0.649444	0.00741298
PDE7A	13.1415	2	0.00140072	0.51558	0.00746427
RNF34	13.1385	2	0.00140284	0.535825	0.0074689
DECR2	13.1102	2	0.00142282	1.06485	0.00756852
UNC45A	13.0878	2	0.00143886	0.452798	0.00764707
REV3L	13.0487	2	0.0014673	0.619777	0.00779128
SNHG9	13.0308	2	0.00148047	0.45145	0.00785424
SBDS	13.0273	2	0.00148307	0.408477	0.00786108
CHM	13.0206	2	0.00148802	0.765272	0.0078803
ZNF24	13.0098	2	0.00149612	0.415005	0.00791622
UGCG	13.0077	2	0.00149763	0.405572	0.00791719
PMAIP1	12.9979	2	0.00150499	0.456451	0.00794482
IPO7	12.9972	2	0.00150552	0.56014	0.00794482
SLC4A1AP	12.9839	2	0.0015156	0.335846	0.00799097
WDR11	12.9801	2	0.0015185	0.36038	0.0079992
CNTRL	12.9693	2	0.0015267	0.344698	0.00803533
TMBIM1	12.9605	2	0.00153343	0.646564	0.00806368
MMGT1	12.9471	2	0.00154373	0.353919	0.00809932
CAPZA2	12.947	2	0.00154382	0.25807	0.00809932
MAT2B	12.9464	2	0.00154428	0.358982	0.00809932
RRAGB	12.9409	2	0.00154852	0.582871	0.00811444
BCL2	12.9258	2	0.00156023	0.378265	0.00816864
EEA1	12.921	2	0.00156403	0.463391	0.00818142
NEIL1	12.9168	2	0.00156732	0.524138	0.00819146
ZNF720	12.9129	2	0.00157033	0.158409	0.00820001
HEATR1	12.9101	2	0.00157255	0.620697	0.00820414
TCERG1	12.9084	2	0.00157387	0.518576	0.00820414
DDX46	12.9002	2	0.00158033	0.212665	0.00823067
MAST4	12.8852	2	0.00159227	0.506988	0.0082856
ARID1A	12.8822	2	0.00159467	0.0452765	0.00829092
PLD4	12.8678	2	0.00160619	0.86814	0.00834351
PSMB6	12.8659	2	0.00160772	0.193245	0.00834421
USP22	12.8483	2	0.00162188	0.318152	0.00841044
PLEKHA2	12.8208	2	0.0016444	0.2791	0.00851983
ELF1	12.8188	2	0.001646	0.215519	0.00852074
PSMB9	12.7742	2	0.00168313	0.249584	0.0087054
COPS5	12.7715	2	0.00168541	0.341924	0.00870963
C5orf15	12.7468	2	0.00170637	0.620662	0.00880304
NBN	12.7467	2	0.00170643	0.533435	0.00880304
CCDC137	12.7422	2	0.00171031	0.246988	0.00881548
SYNE1	12.7388	2	0.00171316	0.226016	0.00882256
TXNDC12	12.7316	2	0.00171934	0.424622	0.00884677
RPL36	12.713	2	0.00173546	0.0623097	0.00892204
CSRP2	12.688	2	0.00175725	0.87261	0.00902629
RSBN1L	12.6754	2	0.00176836	0.295629	0.00907557
TROVE2	12.6693	2	0.00177377	0.387164	0.00909552
RPS2	12.6269	2	0.00181181	0.0910608	0.00928261
CARS	12.6201	2	0.00181792	0.314583	0.00930595
MMP11	12.61	2	0.00182713	0.380876	0.00934509
TPT1	12.6005	2	0.00183581	0.0952071	0.00938145
CDCA7	12.5666	2	0.00186721	0.883111	0.00953182
RPS14	12.5653	2	0.00186842	0.0565882	0.00953182
PKHD1L1	12.5424	2	0.00188994	0.492515	0.00963338
DHRS4L2	12.5167	2	0.00191441	0.611877	0.00974981
GINS4	12.4913	2	0.00193889	1.01139	0.00986604
MCM6	12.4758	2	0.001954	0.754464	0.0099345
RCN2	12.4677	2	0.00196193	0.249388	0.00996635
YY1	12.4609	2	0.0019686	0.327138	0.00999174
HERC1	12.456	2	0.00197339	0.590296	0.0100014
RRAS2	12.4545	2	0.00197487	0.296661	0.0100014
CCDC18	12.4538	2	0.00197552	0.911486	0.0100014
YBX3	12.4485	2	0.00198085	1.00766	0.0100199
NUDCD1	12.4248	2	0.0020044	0.756416	0.0101304
GNAS	12.4063	2	0.00202308	0.161881	0.0102162
SNF8	12.3948	2	0.00203469	0.290939	0.0102661
TTC37	12.3909	2	0.00203866	0.578729	0.0102702
RPL4	12.3907	2	0.00203892	0.129622	0.0102702
PRKAR1A	12.3823	2	0.0020475	0.304183	0.0103047
TYROBP	12.3724	2	0.00205762	1.02822	0.0103469
UBE2Q2	12.3646	2	0.00206566	0.402425	0.0103786
EFNA4	12.3608	2	0.00206958	0.550394	0.0103896
DYNLL1	12.3555	2	0.00207507	0.201921	0.0104042
ZHX1	12.3546	2	0.00207597	0.925333	0.0104042
MAD2L1	12.3364	2	0.00209503	0.694444	0.0104909
BABAM1	12.3343	2	0.00209723	0.251066	0.0104932
CCDC47	12.3139	2	0.00211869	0.332322	0.0105917
DENND5B	12.3119	2	0.00212081	0.645137	0.0105934
TMEM18	12.2864	2	0.00214801	0.592596	0.0107125
COIL	12.2862	2	0.00214824	0.465033	0.0107125
RNF213	12.2818	2	0.00215301	0.283138	0.0107274
NFKBIL1	12.2484	2	0.00218923	0.314153	0.0108964
EIF3F	12.2472	2	0.00219058	0.0956022	0.0108964
S100A10	12.239	2	0.00219957	0.154355	0.010932
KDM7A	12.2354	2	0.00220353	0.533032	0.0109426
SKP1	12.216	2	0.00222502	0.140744	0.0110401
RPP25	12.2051	2	0.00223713	0.548358	0.011091
PDCD6IP	12.1969	2	0.0022464	0.231064	0.0111278
SREK1	12.1831	2	0.00226189	0.389235	0.0111897
PRPF18	12.1814	2	0.00226378	0.197479	0.0111897
HRK	12.1795	2	0.00226597	0.416526	0.0111897
PRPF38A	12.1787	2	0.00226686	0.441319	0.0111897
ALDH3A2	12.1775	2	0.00226827	0.383673	0.0111897
ATP6V1A	12.173	2	0.00227335	0.639044	0.0112056
MPEG1	12.163	2	0.00228473	0.45975	0.0112524
PSMD6	12.1317	2	0.00232076	0.503246	0.0114204
PIK3IP1	12.098	2	0.00236017	0.81225	0.0116048
MPPE1	12.0888	2	0.00237106	0.475949	0.0116488
DIP2B	12.0749	2	0.00238763	0.314541	0.0117206
MILR1	12.0719	2	0.00239123	0.441738	0.0117286
HLA-DPB1	12.0549	2	0.00241158	0.12098	0.0118187
PEX26	12.0348	2	0.00243603	0.528677	0.0119288
ISYNA1	12.0154	2	0.00245971	0.48424	0.0120349
GOLGA4	12.0091	2	0.00246747	0.431125	0.0120629
ZCCHC9	12.0042	2	0.0024736	0.659839	0.0120831
ZFC3H1	12.0013	2	0.00247715	0.467145	0.0120905
C14orf119	11.9939	2	0.00248629	0.442605	0.0121252
CAST	11.9902	2	0.00249087	0.339015	0.0121377
IAH1	11.9725	2	0.00251301	0.289533	0.0122356
CBX1	11.9349	2	0.00256077	0.225228	0.012458
CEP44	11.9293	2	0.00256793	0.496216	0.0124826
SMARCA4	11.8952	2	0.0026121	0.194299	0.012687
IBTK	11.8792	2	0.00263314	0.515573	0.0127788
DPAGT1	11.8718	2	0.0026428	0.901872	0.0128153
HLA-DMA	11.8645	2	0.00265253	0.0810241	0.0128521
SOCS4	11.8594	2	0.00265934	0.778572	0.0128747
ATAD5	11.8414	2	0.00268327	0.523325	0.01298
ATP11B	11.8388	2	0.00268685	0.626508	0.0129843
MGAT2	11.8375	2	0.00268849	0.582329	0.0129843
CYTIP	11.8346	2	0.00269249	0.349255	0.0129931
ZNF652	11.8305	2	0.00269804	0.0876466	0.0130093
LPXN	11.8286	2	0.00270049	0.350801	0.0130107
DNAJC7	11.8269	2	0.00270287	0.183165	0.0130117
IRF4	11.8061	2	0.00273109	0.277998	0.0131369
CKLF	11.795	2	0.00274629	0.32388	0.0131994
TMED3	11.7893	2	0.00275421	0.46042	0.0132268
CCR6	11.7843	2	0.002761	0.6101	0.0132488
ARID4B	11.7808	2	0.00276581	0.106882	0.0132612
CRNKL1	11.7731	2	0.00277648	0.500536	0.0133017
TNIP2	11.7706	2	0.00277996	0.55558	0.0133078
BET1	11.76	2	0.00279475	0.377568	0.0133679
USP47	11.7481	2	0.00281147	0.466542	0.0134371
FBL	11.7392	2	0.00282395	0.311614	0.0134812
ATP2C1	11.7383	2	0.0028252	0.572024	0.0134812
DHRS1	11.7346	2	0.00283047	0.543039	0.0134955
MAP4K4	11.73	2	0.00283698	0.139111	0.0135158
SIAH2	11.7222	2	0.00284818	0.313258	0.0135583
ADAM19	11.7158	2	0.00285725	0.4234	0.0135827
MCM3	11.7154	2	0.00285783	0.5123	0.0135827
BCL2L13	11.7062	2	0.00287096	0.490382	0.0136342
CD6	11.6887	2	0.00289616	0.664196	0.013743
LYAR	11.681	2	0.0029074	0.718636	0.0137854
MAF1	11.6743	2	0.00291715	0.222444	0.0138207
TBP	11.6597	2	0.00293849	0.233724	0.0139107
SIRT6	11.6579	2	0.00294114	0.410685	0.0139123
SRSF11	11.6551	2	0.00294533	0.258861	0.013921
PSMA7	11.6394	2	0.00296853	0.0866877	0.0140196
C15orf61	11.6325	2	0.00297877	0.532602	0.0140569
ZNF506	11.6184	2	0.00299985	0.236124	0.0141452
ZNF428	11.6167	2	0.00300238	0.0993502	0.014146
RBBP7	11.5993	2	0.00302862	0.218539	0.0142584
CAPZB	11.594	2	0.00303666	0.0463542	0.0142834
PLP2	11.5917	2	0.00304008	0.145345	0.0142834
SELL	11.5911	2	0.0030411	0.203428	0.0142834
ARHGAP5	11.5783	2	0.00306057	0.463078	0.0143636
TUBB4B	11.5762	2	0.00306372	0.2248	0.0143671
ARF1	11.5715	2	0.00307101	0.240833	0.01439
PARVG	11.5585	2	0.00309104	0.270004	0.0144725
PSMC4	11.5535	2	0.00309881	0.155609	0.0144883
ACIN1	11.5532	2	0.00309927	0.422751	0.0144883
PTPRCAP	11.5496	2	0.00310486	0.210129	0.0145031
HELZ	11.5318	2	0.00313257	0.362917	0.0146211
TTTY15	11.5189	2	0.00315279	0.430321	0.014704
HMGB3	11.5173	2	0.00315536	0.338747	0.0147045
LAPTM5	11.5049	2	0.00317507	0.165405	0.0147848
EIF4B	11.4912	2	0.00319688	0.175763	0.0148748
TARDBP	11.4883	2	0.00320138	0.182885	0.0148842
TOLLIP	11.4766	2	0.00322024	0.323717	0.0149465
MOB3A	11.4756	2	0.00322188	0.731152	0.0149465
CYLD	11.4753	2	0.00322229	0.231952	0.0149465
PBRM1	11.4667	2	0.00323629	0.262395	0.0149998
IMMT	11.4486	2	0.00326561	0.313443	0.015124
RNF113A	11.4462	2	0.00326951	0.347563	0.0151303
COPB1	11.4428	2	0.00327512	0.0976728	0.0151446
COX5B	11.4409	2	0.00327817	0.136834	0.015147
PSMD11	11.3998	2	0.00334633	0.325434	0.01545
CDCA3	11.3705	2	0.00339567	0.629908	0.0156657
CASP1	11.3632	2	0.00340804	0.303562	0.0157106
LINC00909	11.3377	2	0.00345189	0.532867	0.0159005
ATG4C	11.3323	2	0.00346119	0.489639	0.0159311
TBCB	11.3244	2	0.0034748	0.214407	0.0159814
DOCK11	11.316	2	0.00348954	0.298062	0.0160369
MRPL33	11.2999	2	0.00351776	0.173539	0.0161541
OCIAD2	11.2731	2	0.00356521	0.0993868	0.0163537
MT-ND5	11.2722	2	0.00356668	0.156686	0.0163537
ERGIC3	11.2659	2	0.00357801	0.113928	0.016393
DOCK10	11.2607	2	0.00358734	0.402972	0.0164232
NRDE2	11.2436	2	0.00361819	0.605219	0.0165518
ACSS1	11.2399	2	0.00362476	0.41946	0.0165691
PUM2	11.2318	2	0.00363945	0.390906	0.0166236
ACAP2	11.22	2	0.00366114	0.364237	0.0167068
UBR1	11.2188	2	0.00366327	0.605987	0.0167068
UQCRFS1	11.2171	2	0.00366647	0.273225	0.0167087
CSGALNACT1	11.2112	2	0.0036773	0.694946	0.0167331
SRI	11.2107	2	0.00367814	0.15775	0.0167331
PHB	11.2096	2	0.00368022	0.324635	0.0167331
FAM13B	11.1847	2	0.00372627	0.377931	0.0169296
ZMIZ2	11.1538	2	0.00378437	0.438254	0.0171805
CHMP7	11.1444	2	0.00380203	0.264573	0.0172476
C12orf75	11.1365	2	0.0038171	0.389666	0.0173028
FADD	11.1344	2	0.00382115	0.214777	0.0173081
CCNC	11.1189	2	0.00385097	0.438435	0.0174299
COMMD6	11.1048	2	0.00387816	0.129892	0.0175397
CERS2	11.0941	2	0.00389894	0.186176	0.0176099
EP300	11.0938	2	0.00389958	0.435126	0.0176099
CEP70	11.0853	2	0.00391604	0.664507	0.0176621
DDX39A	11.0848	2	0.00391704	0.259101	0.0176621
COPS4	11.0369	2	0.00401204	0.173518	0.0180769
PIK3CA	11.0296	2	0.00402667	0.537194	0.0181291
SF1	11.0028	2	0.00408111	0.191236	0.0183604
RNASET2	10.9992	2	0.00408834	0.21985	0.0183791
RPS11	10.9924	2	0.00410238	0.0682789	0.0184284
BRAT1	10.9844	2	0.00411871	0.48749	0.0184878
WWOX	10.9796	2	0.00412859	1.27622	0.0185182
PFDN5	10.978	2	0.00413199	0.0748488	0.0185196
RPLP1	10.9585	2	0.00417237	0.0951754	0.0186804
HSPB11	10.9577	2	0.00417411	0.364771	0.0186804
PEX2	10.9533	2	0.00418327	0.38443	0.0187074
TCF25	10.9443	2	0.00420217	0.287933	0.0187779
PDHB	10.9426	2	0.00420568	0.0676492	0.0187795
NDUFAF3	10.9302	2	0.00423189	0.321965	0.0188825
SUCLG2	10.9012	2	0.00429367	0.350591	0.0191388
PEX19	10.8995	2	0.00429741	0.563594	0.0191388
SHPRH	10.8982	2	0.00430024	0.488675	0.0191388
GPN2	10.8973	2	0.00430214	0.0820303	0.0191388
SAMD7	10.895	2	0.00430701	0.563589	0.0191462
ADAM10	10.8918	2	0.00431393	0.546882	0.019156
KIF26B	10.891	2	0.00431562	0.521753	0.019156
MTIF3	10.8888	2	0.00432043	0.337893	0.0191631
ANXA2	10.8845	2	0.00432982	0.139415	0.0191905
SBF2-AS1	10.8786	2	0.00434254	0.64956	0.0192231
HHEX	10.8779	2	0.00434397	0.271786	0.0192231
TCF7	10.8766	2	0.00434683	0.604354	0.0192231
STAU1	10.8634	2	0.00437558	0.344809	0.019336
COL9A2	10.8571	2	0.00438938	0.500513	0.0193826
PTBP3	10.8374	2	0.00443295	0.452776	0.0195532
CARM1	10.8363	2	0.00443531	1.47241	0.0195532
ILF2	10.8339	2	0.00444071	0.190853	0.0195532
CHCHD3	10.8337	2	0.00444109	0.331722	0.0195532
IER3IP1	10.8216	2	0.00446802	1.09483	0.0196432
PARP8	10.8216	2	0.0044681	0.231142	0.0196432
TOMM7	10.818	2	0.00447621	0.106649	0.0196644
GPAA1	10.8142	2	0.00448468	0.373636	0.0196871
C9orf40	10.8099	2	0.00449421	1.15371	0.0197145
NT5DC1	10.8022	2	0.00451156	0.337728	0.0197761
NDUFB2	10.786	2	0.00454838	0.11366	0.0199229
GAR1	10.7807	2	0.00456043	0.191157	0.0199502
ACYP1	10.7803	2	0.0045613	0.577959	0.0199502
ZNF331	10.7788	2	0.00456462	0.578436	0.0199502
SMIM7	10.7762	2	0.00457062	0.332835	0.0199502
WDR76	10.7759	2	0.00457129	0.87818	0.0199502
SMARCE1	10.7738	2	0.00457619	0.266174	0.019957
LRRC59	10.7503	2	0.00463027	0.234299	0.0201781
PSMD7	10.7484	2	0.00463451	0.224645	0.0201819
TP53RK	10.7407	2	0.00465252	0.100448	0.0202456
TPST2	10.7384	2	0.00465797	0.381007	0.0202545
MAPKAP1	10.7307	2	0.00467573	0.410258	0.020317
ISY1	10.7239	2	0.00469165	0.392224	0.0203713
RBM14	10.7212	2	0.00469817	0.445972	0.0203734
METTL16	10.7174	2	0.00470702	0.50754	0.0203734
LARP4B	10.7167	2	0.00470874	0.0970578	0.0203734
SH2B2	10.7164	2	0.00470946	0.276916	0.0203734
RPL27A	10.7154	2	0.00471162	0.0431053	0.0203734
ANXA7	10.715	2	0.00471256	0.325771	0.0203734
ACAD9	10.7095	2	0.00472575	0.75493	0.0204156
AP3B1	10.6825	2	0.00478983	0.239271	0.0206776
TMPRSS15	10.6797	2	0.00479652	2.09366	0.0206915
ARMC8	10.665	2	0.00483196	0.371041	0.0208293
DSN1	10.6627	2	0.00483754	0.779127	0.0208383
PCSK7	10.6598	2	0.00484451	0.254587	0.0208534
SULF2	10.6561	2	0.00485342	0.514156	0.0208767
ASH1L	10.6509	2	0.0048662	0.350557	0.0209166
USP1	10.6493	2	0.00486995	0.227024	0.0209177
PAK1IP1	10.6305	2	0.00491598	0.468535	0.0211003
GTF3C3	10.6221	2	0.00493677	0.115257	0.0211743
KDM4B	10.6174	2	0.00494841	0.320333	0.021209
CSK	10.6135	2	0.00495802	0.181056	0.0212349
POLR2L	10.6078	2	0.00497225	0.182665	0.0212806
LCORL	10.603	2	0.00498422	0.699144	0.0213166
SP110	10.5917	2	0.0050124	0.212789	0.0214218
TGS1	10.584	2	0.00503161	0.353599	0.0214793
UBE2B	10.5835	2	0.00503303	0.113347	0.0214793
FAM213A	10.5654	2	0.00507862	0.339524	0.0216584
CD44	10.5601	2	0.00509209	0.208971	0.0217003
TNFRSF13C	10.5566	2	0.00510115	0.128929	0.0217235
RANBP3	10.5496	2	0.00511887	0.215548	0.0217834
RALA	10.5405	2	0.00514222	0.214003	0.0218672
PLEKHO1	10.5377	2	0.00514958	0.257837	0.021883
AFF4	10.5291	2	0.00517173	0.355609	0.0219615
PRKD2	10.5042	2	0.00523652	0.45882	0.0222209
FAM162A	10.4694	2	0.00532831	0.364132	0.0225943
PWWP2A	10.4651	2	0.00533995	0.631551	0.0226276
NOL4	10.4599	2	0.00535369	0.910245	0.0226614
PDE4DIP	10.4593	2	0.0053555	0.502277	0.0226614
DYNC1H1	10.4484	2	0.0053847	0.359295	0.0227688
PRPF39	10.4288	2	0.00543758	0.811085	0.0229762
BCAP31	10.4254	2	0.00544706	0.107363	0.023
SNRNP70	10.4068	2	0.00549789	0.282672	0.0231982
CPNE5	10.4008	2	0.00551424	0.628678	0.0232508
MORC3	10.3881	2	0.00554942	0.33052	0.0233826
CPSF4	10.3867	2	0.00555333	0.480101	0.0233826
LARP4	10.3831	2	0.00556346	0.416975	0.0234088
INF2	10.3702	2	0.0055994	0.43713	0.0235435
RBM5	10.339	2	0.00568754	0.370746	0.0238973
QARS	10.3287	2	0.00571669	0.119759	0.0240029
SLC39A3	10.3269	2	0.00572196	0.505315	0.0240081
NSMCE2	10.3235	2	0.00573177	0.109448	0.0240324
GOPC	10.3143	2	0.00575821	0.309266	0.0241264
LAMTOR1	10.3058	2	0.00578255	0.134686	0.0242114
ABCE1	10.3031	2	0.00579033	0.409401	0.024227
KATNBL1	10.2972	2	0.00580743	0.446304	0.0242742
NAGK	10.2952	2	0.00581342	0.280613	0.0242742
RMDN1	10.295	2	0.00581379	0.562999	0.0242742
BAZ1B	10.2848	2	0.00584379	0.26323	0.0243824
RDH5	10.2789	2	0.00586093	0.640789	0.0244244
MED30	10.2785	2	0.00586202	0.348348	0.0244244
BTN3A2	10.2739	2	0.00587564	0.342838	0.0244641
NCAPH	10.2629	2	0.00590807	0.706086	0.024582
NSFL1C	10.2565	2	0.00592705	0.197756	0.0246439
KIAA1143	10.2408	2	0.00597368	0.416678	0.0248204
ACAT2	10.2373	2	0.00598419	0.279165	0.0248468
ZC3H7B	10.2225	2	0.0060286	0.724233	0.0250139
S100A4	10.2197	2	0.0060369	0.313292	0.0250309
FAM91A1	10.2146	2	0.00605236	0.271575	0.0250777
CBX5	10.2044	2	0.00608322	0.41847	0.0251881
COPB2	10.1995	2	0.0060983	0.413602	0.025233
CAPZA1	10.1948	2	0.00611271	0.279956	0.0252752
ITPR2	10.1897	2	0.00612836	0.191166	0.0253224
FNTA	10.187	2	0.00613648	0.155315	0.0253384
ENSA	10.1484	2	0.00625599	0.131584	0.025814
LAMTOR3	10.1438	2	0.00627052	0.0796932	0.0258424
CUL2	10.1435	2	0.0062715	0.165809	0.0258424
RRP36	10.1254	2	0.00632854	0.717401	0.0260585
ATM	10.1241	2	0.00633267	0.238816	0.0260585
PWP1	10.1193	2	0.00634765	0.259395	0.0261022
FCGR2B	10.095	2	0.00642539	0.179381	0.0263913
CKS1B	10.0946	2	0.00642679	0.358391	0.0263913
ARAP2	10.0842	2	0.00646004	0.737359	0.0265097
COX4I1	10.0753	2	0.00648898	0.099159	0.0266102
THOC6	10.0712	2	0.00650241	0.490698	0.026647
TNRC6B	10.0642	2	0.00652518	0.235384	0.0267123
SNW1	10.0635	2	0.00652728	0.364096	0.0267123
ZBTB10	10.059	2	0.00654203	0.627212	0.0267543
PSMC5	10.0456	2	0.00658602	0.14725	0.0269158
TRNT1	10.044	2	0.00659117	0.106705	0.0269185
PTEN	10.0397	2	0.00660553	0.260235	0.0269458
SERINC1	10.0393	2	0.00660688	0.446736	0.0269458
RACGAP1	10.0316	2	0.00663246	1.03593	0.0270317
CRNDE	9.97958	2	0.0068071	1.08226	0.0277161
BLVRA	9.97883	2	0.00680965	0.770938	0.0277161
PPP1R15A	9.97575	2	0.00682014	0.178939	0.0277399
TBC1D9	9.97262	2	0.00683084	0.239833	0.0277645
GAPDH	9.96775	2	0.00684748	0.0880334	0.0277894
SPAG1	9.96358	2	0.00686178	0.461039	0.0277894
MRPS25	9.96227	2	0.00686627	0.31729	0.0277894
CTDSPL2	9.96213	2	0.00686675	0.520369	0.0277894
EPB41L2	9.96189	2	0.00686759	0.94716	0.0277894
KRCC1	9.96135	2	0.00686942	0.414901	0.0277894
HACL1	9.96003	2	0.00687396	0.740217	0.0277894
BEND5	9.95998	2	0.00687415	0.210829	0.0277894
RFC1	9.9505	2	0.00690678	0.288125	0.0278955
RNASEH2C	9.94965	2	0.00690972	0.262675	0.0278955
SLC16A3	9.94445	2	0.00692771	0.75527	0.0279493
EIF4G1	9.93998	2	0.00694323	0.455218	0.0279924
TTC7A	9.93867	2	0.00694777	0.397441	0.0279924
INO80D	9.93649	2	0.00695535	0.315082	0.0280041
GRAP	9.93477	2	0.00696133	0.322765	0.0280093
NFKBIZ	9.93119	2	0.00697381	0.235446	0.0280406
CREBRF	9.92276	2	0.00700327	0.418707	0.0281402
CLTC	9.91845	2	0.00701837	0.304683	0.0281817
CSPP1	9.91712	2	0.00702304	0.633105	0.0281817
BLOC1S6	9.9141	2	0.00703364	0.304968	0.0282053
SUGT1	9.90829	2	0.00705411	0.406725	0.0282684
IGBP1	9.90542	2	0.00706424	0.171073	0.0282872
RNF20	9.90312	2	0.00707235	0.534441	0.0282872
NRM	9.90294	2	0.007073	0.973368	0.0282872
CFLAR	9.87572	2	0.00716993	0.308103	0.0286521
U2AF2	9.87464	2	0.0071738	0.290679	0.0286521
DAZAP1	9.87115	2	0.00718633	0.37576	0.0286829
PFDN1	9.86728	2	0.00720023	0.296153	0.0287193
SNX11	9.8562	2	0.00724026	0.575664	0.0288597
NSRP1	9.85483	2	0.00724521	0.359458	0.0288602
GCSAM	9.84698	2	0.0072737	1.28692	0.0289544
NAT14	9.84096	2	0.00729563	0.887345	0.0290223
MRPL14	9.82723	2	0.00734587	0.371595	0.0291918
SP140	9.82666	2	0.00734798	0.100355	0.0291918
NPM3	9.81784	2	0.00738047	0.442859	0.0292973
COQ7	9.81642	2	0.00738568	0.329877	0.0292973
KRTCAP2	9.81546	2	0.00738925	0.123122	0.0292973
KHDRBS1	9.80034	2	0.0074453	0.211145	0.0295
ISG20L2	9.79692	2	0.00745808	0.457817	0.029531
AES	9.77527	2	0.00753923	0.205965	0.0298326
RASGEF1B	9.75516	2	0.00761543	0.328314	0.0301031
ZBED1	9.75363	2	0.00762124	0.470426	0.0301031
TMEM256	9.75325	2	0.00762269	0.261616	0.0301031
FBXL3	9.75193	2	0.00762773	0.538327	0.0301031
ACSF2	9.75025	2	0.00763414	0.510828	0.0301085
SH2D3A	9.73258	2	0.00770187	0.516052	0.0303556
FOXP1	9.7284	2	0.00771801	0.229531	0.0303992
GCNT2	9.71671	2	0.00776324	0.593377	0.0305572
PRR14L	9.71191	2	0.00778188	0.703732	0.0306104
H2AFZ	9.7057	2	0.0078061	0.241087	0.0306855
ASNA1	9.69372	2	0.00785299	0.210563	0.0308496
MRPL42	9.68977	2	0.0078685	0.368922	0.0308902
CHP1	9.6788	2	0.0079118	0.153854	0.0310398
TLR10	9.67566	2	0.00792423	0.303913	0.0310682
PDE6G	9.65244	2	0.00801679	0.28825	0.0314105
ALG3	9.63299	2	0.0080951	0.37086	0.0316965
HIPK2	9.6253	2	0.00812628	0.327652	0.0317978
TRMT112	9.61682	2	0.00816082	0.0958545	0.031912
MRPL52	9.60509	2	0.00820884	0.142881	0.0320788
RPAP2	9.59809	2	0.0082376	0.804893	0.0321702
ISG15	9.59559	2	0.00824792	0.0663124	0.0321895
VPS4A	9.58294	2	0.00830025	0.443771	0.0323726
LUC7L	9.57995	2	0.00831266	0.297173	0.0323968
HSD17B12	9.57884	2	0.00831729	0.144206	0.0323968
ARL17A	9.57329	2	0.00834039	0.507941	0.0324656
RPL26L1	9.56541	2	0.00837334	0.23563	0.0325727
NDUFA1	9.56167	2	0.00838898	0.17044	0.0326123
SSH2	9.55824	2	0.00840341	0.348377	0.0326472
TMEM80	9.5458	2	0.00845581	0.633195	0.0328294
CCDC58	9.54421	2	0.00846256	0.342749	0.0328343
RAB1A	9.54134	2	0.00847468	0.361485	0.03286
TAF1	9.52041	2	0.00856383	0.176717	0.0331842
BUB1	9.51708	2	0.00857811	1.07103	0.0332177
CALM2	9.51507	2	0.00858676	0.0841849	0.0332177
GPM6B	9.51451	2	0.00858916	0.394599	0.0332177
RPL35	9.50516	2	0.0086294	0.0720548	0.0333518
OST4	9.50268	2	0.00864012	0.142526	0.0333525
LSM4	9.50253	2	0.00864076	0.20105	0.0333525
SLC25A38	9.49898	2	0.0086561	0.477891	0.0333902
IER5	9.49458	2	0.00867517	0.323778	0.0334422
VTA1	9.48404	2	0.00872101	0.211472	0.0335972
DR1	9.47518	2	0.00875974	0.309638	0.0337247
SNAP47	9.45483	2	0.0088493	0.376579	0.0340275
DCK	9.45473	2	0.00884976	0.31883	0.0340275
ADRM1	9.44327	2	0.00890062	0.0759342	0.0342011
GTF2A2	9.43995	2	0.00891542	0.182571	0.0342359
ABCB4	9.43083	2	0.00895616	0.290843	0.0343703
PDLIM1	9.42777	2	0.00896986	0.173262	0.0344008
EEFSEC	9.4091	2	0.00905399	0.527745	0.0347012
DDX3Y	9.40679	2	0.00906447	0.236314	0.0347191
FKBP11	9.39055	2	0.00913837	0.383689	0.0349797
STARD7	9.38137	2	0.00918039	0.260752	0.0351181
CYSLTR1	9.37958	2	0.0091886	0.256877	0.035127
FEZ1	9.37486	2	0.00921032	0.602623	0.0351875
ZNF322	9.36839	2	0.00924016	0.169029	0.035279
IRAK1	9.36525	2	0.0092547	0.882876	0.035312
H3F3A	9.36111	2	0.00927385	0.0578294	0.0353625
GPATCH2	9.35047	2	0.00932336	0.438341	0.0355286
LPGAT1	9.33734	2	0.00938475	0.358526	0.0357398
LINC00623	9.33421	2	0.00939944	1.19714	0.0357729
ZMYM2	9.3263	2	0.00943668	0.0647213	0.0358918
PPIP5K2	9.32214	2	0.00945636	0.351049	0.0359438
PSMD13	9.31126	2	0.00950793	0.201826	0.0361005
APEX1	9.31089	2	0.00950966	0.111392	0.0361005
GEN1	9.28952	2	0.00961183	0.76857	0.0364505
BLVRB	9.28823	2	0.00961806	0.667116	0.0364505
MCM4	9.28674	2	0.00962522	0.942548	0.0364505
TMED1	9.28652	2	0.00962626	0.175335	0.0364505
GPRC5C	9.27743	2	0.0096701	0.604883	0.0365934
EIF2D	9.27149	2	0.00969888	0.175273	0.0366791
GPCPD1	9.26327	2	0.00973883	0.333322	0.0368069
SNN	9.26015	2	0.00975401	0.291508	0.0368409
UQCRC2	9.25239	2	0.00979197	0.0546147	0.036961
MDH2	9.24739	2	0.00981646	0.180093	0.03703
LYL1	9.23936	2	0.00985593	0.331154	0.0371555
SMG1	9.22676	2	0.00991822	0.383329	0.0373668
SRP72	9.22261	2	0.00993882	0.274721	0.0374208
GARS	9.21739	2	0.00996483	0.363208	0.0374951
SLC2A11	9.21602	2	0.00997166	0.489619	0.0374972
GMPR2	9.20696	2	0.0100169	0.456613	0.0376437
ZNF608	9.20465	2	0.0100285	0.342777	0.0376522
TMSB15B	9.20399	2	0.0100318	0.484699	0.0376522
MYL12A	9.20196	2	0.010042	0.158754	0.0376669
ARFGEF1	9.19729	2	0.0100655	0.505139	0.0377313
CANX	9.18787	2	0.010113	0.296659	0.0378856
COBLL1	9.1801	2	0.0101524	0.416982	0.0380094
CCDC28B	9.1649	2	0.0102298	0.53132	0.0382754
G3BP1	9.1604	2	0.0102528	0.295457	0.0383376
AURKB	9.15656	2	0.0102726	0.323022	0.0383789
VPS13B	9.15574	2	0.0102768	0.635215	0.0383789
RPF1	9.14604	2	0.0103267	0.376264	0.0385414
CDC73	9.14065	2	0.0103546	0.477619	0.0386214
MRPL18	9.13909	2	0.0103627	0.192299	0.0386275
ZNF143	9.1363	2	0.0103771	0.460654	0.0386521
PRDX3	9.13532	2	0.0103822	0.330191	0.0386521
ATP2B1	9.12977	2	0.0104111	0.296031	0.0387355
RILPL2	9.12773	2	0.0104217	0.239095	0.0387383
APC	9.12713	2	0.0104248	0.548364	0.0387383
GNL3	9.1205	2	0.0104595	0.414452	0.0388286
NOM1	9.11999	2	0.0104621	0.421839	0.0388286
XRCC6	9.11504	2	0.0104881	0.14728	0.0389008
NUDT3	9.11064	2	0.0105112	0.347396	0.0389623
RMND1	9.10804	2	0.0105248	0.358402	0.0389887
SPC25	9.10302	2	0.0105513	0.515159	0.0390625
BOLA2B	9.08904	2	0.0106253	0.296648	0.0393122
CD79A	9.08198	2	0.0106629	0.0800574	0.0394269
SIK3	9.06344	2	0.0107622	0.443689	0.0397695
PDCD6	9.05724	2	0.0107956	0.0721983	0.0398683
SFSWAP	9.05407	2	0.0108127	0.397326	0.0399068
EXOSC4	9.03953	2	0.0108916	0.173312	0.0401731
NIPSNAP3A	9.03583	2	0.0109118	0.242807	0.040213
CTDSP2	9.03394	2	0.0109221	0.50073	0.040213
HADH	9.03385	2	0.0109225	0.56829	0.040213
JAZF1	9.00959	2	0.0110559	0.557647	0.0406788
KCMF1	9.00531	2	0.0110795	0.164641	0.0407284
FNBP1	9.00469	2	0.011083	0.216432	0.0407284
PAIP2	8.99566	2	0.0111331	0.209104	0.0408876
TALDO1	8.99404	2	0.0111422	0.218717	0.0408957
XIAP	8.9917	2	0.0111552	0.299268	0.0409183
SH3GLB2	8.98925	2	0.0111689	0.1663	0.0409434
SLC9A7	8.98365	2	0.0112002	0.501197	0.041033
STK17B	8.97305	2	0.0112597	0.190559	0.0412259
ACSL3	8.96787	2	0.0112889	0.292882	0.0413074
PCIF1	8.95775	2	0.0113462	0.503356	0.0414915
NOP14	8.94386	2	0.0114252	0.780023	0.0417551
PIM1	8.93533	2	0.0114741	0.309115	0.041908
MZB1	8.93304	2	0.0114872	0.114766	0.0419305
RRP7A	8.92219	2	0.0115497	0.356355	0.0421329
WHAMM	8.89281	2	0.0117206	0.51713	0.0427303
PIK3R1	8.88796	2	0.0117491	0.491452	0.042808
YTHDC2	8.88021	2	0.0117947	0.564787	0.0429479
TMEM154	8.8759	2	0.0118202	0.266645	0.0430119
DTD1	8.8748	2	0.0118267	0.330283	0.0430119
ANAPC10	8.86336	2	0.0118945	0.096179	0.0432324
NPM1	8.8609	2	0.0119091	0.098512	0.0432592
VPS35	8.82919	2	0.0120995	0.1821	0.0439239
NGLY1	8.82547	2	0.012122	0.14671	0.0439789
AGFG1	8.82273	2	0.0121386	0.282267	0.0440125
PMPCB	8.81887	2	0.012162	0.286728	0.0440708
C6orf106	8.81284	2	0.0121988	0.509565	0.0441772
ALDH7A1	8.80849	2	0.0122254	0.519475	0.0442466
TAPBPL	8.80642	2	0.012238	0.53762	0.0442654
NFE2L1	8.80326	2	0.0122573	0.553584	0.0443087
NOLC1	8.80125	2	0.0122697	0.242643	0.0443162
TCF3	8.80051	2	0.0122742	0.169582	0.0443162
CASP6	8.79494	2	0.0123084	0.161196	0.0444128
SSR4	8.79139	2	0.0123303	0.190621	0.0444649
ARMC7	8.77263	2	0.0124465	0.268071	0.044857
ATP1A1	8.76832	2	0.0124734	0.48363	0.0449266
NIP7	8.7582	2	0.0125366	0.250434	0.0451273
TMUB2	8.75622	2	0.0125491	0.393119	0.0451449
NFATC1	8.75236	2	0.0125733	0.33	0.0452048
CHMP1B	8.74598	2	0.0126135	0.145532	0.0453175
ACP5	8.74498	2	0.0126198	0.229753	0.0453175
RNF216	8.73881	2	0.0126588	0.0752766	0.0454303
RAB5C	8.73749	2	0.0126671	0.162194	0.0454329
PSAP	8.73151	2	0.0127051	0.128233	0.0455417
MAGEF1	8.72549	2	0.0127433	0.138969	0.0456515
RBM33	8.72321	2	0.0127579	0.473594	0.0456606
MID1IP1	8.7227	2	0.0127611	0.781578	0.0456606
FEN1	8.70999	2	0.0128425	0.659571	0.0459243
NUCB2	8.70217	2	0.0128928	0.717367	0.0460766
SRPK1	8.69894	2	0.0129136	0.492003	0.0461234
HIST1H3G	8.69266	2	0.0129542	1.62169	0.0462373
RPS25	8.69162	2	0.012961	0.0552744	0.0462373
MKI67	8.6794	2	0.0130404	0.400903	0.046493
KDM5B	8.67652	2	0.0130592	0.501691	0.0465164
ZNF675	8.67601	2	0.0130626	0.248801	0.0465164
SUMF2	8.66692	2	0.0131221	0.288497	0.0467006
ARF3	8.66093	2	0.0131614	0.370012	0.0468126
ALDH16A1	8.65928	2	0.0131723	0.483597	0.0468235
NDUFB1	8.65669	2	0.0131894	0.194817	0.0468413
RPL18A	8.65614	2	0.013193	0.0518715	0.0468413
NSUN6	8.65215	2	0.0132194	0.254895	0.0468801
UQCRC1	8.65211	2	0.0132196	0.29349	0.0468801
REEP5	8.64718	2	0.0132522	0.285118	0.0469681
WDR26	8.64564	2	0.0132624	0.0500037	0.0469763
METTL21A	8.64384	2	0.0132744	0.212576	0.0469909
PSMA5	8.61557	2	0.0134633	0.241361	0.0476315
LACTB2	8.60915	2	0.0135066	0.548678	0.0477563
SOS2	8.60566	2	0.0135302	0.541517	0.0478117
PCMTD2	8.60371	2	0.0135434	0.496053	0.04783
FBXO9	8.59567	2	0.0135979	0.423812	0.0479942
GPN3	8.58147	2	0.0136949	0.427106	0.0483078
TAF1D	8.57131	2	0.0137646	0.214571	0.0485251
C9orf78	8.55322	2	0.0138897	0.241641	0.0489287
SUB1	8.55239	2	0.0138955	0.160049	0.0489287
COMMD9	8.52833	2	0.0140636	0.0640035	0.0494843
ANKRD44	8.52677	2	0.0140746	0.257458	0.0494843
MPC1	8.52627	2	0.0140781	0.296301	0.0494843
PAQR4	8.52084	2	0.0141164	0.577823	0.0495899
YIPF2	8.51578	2	0.0141521	0.547604	0.0496861
APMAP	8.51391	2	0.0141653	0.444844	0.0497034
